# Supplementary material for: Comparative analysis of squamate brains unveils multi-level variation in cerebellar architecture associated with locomotor specialization
Source: Nat Commun. 2019 Dec 5;10:5560. doi: 10.1038/s41467-019-13405-w (PMC6895188; doi:10.1038/s41467-019-13405-w)
Supplement: Supplementary file 4 — Source Data [file 41467_2019_13405_MOESM4_ESM.xlsx]

## Sheet: Fig. 3 (Wholebrain coords S1)  
Whole-brain landmark coordinates Session 1
	Landmark 1			Landmark 2			Landmark 3			Landmark 4			Landmark 5			Landmark 6			Landmark 7			Landmark 8			Landmark 9			Landmark 10			Landmark 11			Landmark 12			Landmark 13			Landmark 14			Landmark 15			Landmark 16			Landmark 17
Id	RawCoord1	RawCoord2	RawCoord3	RawCoord4	RawCoord5	RawCoord6	RawCoord7	RawCoord8	RawCoord9	RawCoord10	RawCoord11	RawCoord12	RawCoord13	RawCoord14	RawCoord15	RawCoord16	RawCoord17	RawCoord18	RawCoord19	RawCoord20	RawCoord21	RawCoord22	RawCoord23	RawCoord24	RawCoord25	RawCoord26	RawCoord27	RawCoord28	RawCoord29	RawCoord30	RawCoord31	RawCoord32	RawCoord33	RawCoord34	RawCoord35	RawCoord36	RawCoord37	RawCoord38	RawCoord39	RawCoord40	RawCoord41	RawCoord42	RawCoord43	RawCoord44	RawCoord45	RawCoord46	RawCoord47	RawCoord48	RawCoord49
Acontias meleagris	9104.36	14396.2	7085.97	9740.75	13144.8	6818.92	9552.2	11456	7046.86	10154	8962.67	7415.78	9670.68	9419.86	8183.74	9596.88	9193.29	8297.86	9495.99	8161.52	7473.66	9572.25	8268.78	7827.87	9398.44	5520.36	7806.54	8602.66	14337.4	7075.23	7986.76	13083.4	6798.79	8155.5	11476.1	6982.38	7505.99	9016.06	7423.12	7935.24	9435.22	8162.58	8024.9	9189.9	8324.26	8200.85	8122.63	7508.06	8070.74
Anguis fragilis	9153.75	15860	7757.42	9650.38	14878.5	7238.29	9623.44	12693.4	7173.67	10462.2	10799.9	6849.85	9994.17	10055	8304.62	9894.5	9210.63	8197.17	10142.7	8335.6	7347.28	9997.14	8325.6	7734.14	9557.44	4705.96	7689.34	8574.65	15867.6	7746.12	8100.19	14887.9	7269	8020.79	12659.8	7199.47	7178.31	10768.5	7080.27	7654.59	10111.8	8273.08	7749.89	9270.52	8236.96	7505.25	8347.37	7435.72	7689.94
Basiliscus vittatus	9548.6	20320.6	8417.54	10011.3	19566.7	7953.18	9426.37	14149.1	5680.81	11744.9	12352.7	4862.21	11081.5	11035.1	7917.83	11097.4	9986.93	8764.43	11754.9	8342.32	7123.01	11229.8	9342.96	8872.98	9853.25	3653.73	9102.55	8219.74	20338.7	8372.94	7642.55	19679.7	8185.11	8308.79	14211.4	5615.68	5945.53	12248.6	4884.17	6611.59	10995.5	7792.37	6764.47	10196.7	8881.59	5937.9	8283.14	7001.04	6476.07
Blanus cinereus	9002.06	12509	6868.96	9499.71	11957.8	6868.34	9480.74	11073.9	7099.68	9887.6	9420.89	7425.25	9366.56	9487.92	8310.08	9373.5	9172.66	8295.48	9356.32	8507.34	7271.86	9392.26	8711.97	7817.17	9296.84	7145.74	7725.95	8804.75	12496.7	6877.22	8305.62	11919.9	6796.9	8294.19	11017.8	7059.69	7777.64	9381.58	7414.56	8089.75	9518.26	8114.08	8182.75	9202.78	8179.62	8412.11	8455.1	7174.83	8279.64
Bradypodion pumilum	8965.5	12925.4	7154.68	9114.88	12735.9	7137.26	9143.91	12485.3	7158.76	10639.2	11049.2	6687.6	10138.1	10569.1	8016.26	10089.5	9964.1	8221.75	10461.2	9271.93	7644.03	10167.7	9446.01	8313.86	9385.14	6368.7	7378.28	8772.18	12953.2	7171.09	8629.11	12789.2	7219.85	8602.51	12562.7	7192.53	7041.26	11022.4	6647.37	7568.23	10610	8069.55	7599.37	9944.57	8357.87	7251.21	9202.62	7570.03	7510.78
Chalcides chalcides	9156.96	15735.4	7971.24	9708.83	14787.4	7573.59	9467.33	12489.4	7154.05	10508.9	10512.9	7232.75	9925.29	10502.5	8602.9	9882.23	10051.1	8775.02	10433.8	9008.66	7547.75	10214.7	9410.97	8243.17	9439.59	5585.13	7845.81	8610.46	15744.3	7996.15	8014.93	14894.5	7595.88	8251.57	12508	7137.11	7183.62	10573.8	7218.09	7767.36	10592.4	8572.37	7742.52	10004.1	8744.03	7236.31	9059.97	7619.53	7484.06
Bachia flavescens	9093.67	14720.4	7235.72	9538.16	13839.9	7026.62	9439.58	12032.8	6882.39	10156.7	10123.8	7163.08	9791.98	10160.5	8018.34	9791.6	9795.39	8095.21	10083.4	8676.1	7435.55	9784.09	8937.21	8307.54	9536.12	5556.22	8046.28	8652.43	14705.2	7220.43	8232.76	13871.3	7043.29	8266.96	12036	6746.57	7564.81	10092.6	7087.31	7926.41	10236.1	8028.57	7836.06	9800.37	8088.42	7546.8	8569.88	7473.89	7737.6
Trioceros jacksonii	8634.14	21634.1	10124.4	8772.54	21300.8	9841.88	9531.32	14159.6	6744.38	11939	11836.1	6400.17	10940.8	11083.5	8074.61	10676.3	10724.8	8522.4	11434.8	10239.5	7371.56	11000.1	9853.12	8536.85	9531.85	4725.75	7893.37	8487.94	21625.1	10120.1	8407.27	21320.5	9828.54	8237.72	14203.4	6746	5933.29	11911.7	6274.16	6835.12	11220.1	8075.87	7074.14	10982.2	8467.96	6412.03	10220.1	7353.67	6724.48
Dasia olivacea	9077.45	19470.5	7031.92	9879.21	18207.4	6769.45	9492.48	13014.2	6090.5	11400.3	10636.2	5821.13	10454.5	10167.4	8187.03	10217	9215.25	8388.49	10853.6	8085.56	6791.19	10572	8130.03	8417.2	9921.49	3571.26	8777.28	8289.33	19416.9	6960.47	7607.19	18234.7	6758.17	8033.34	12983.8	6062.45	6249.51	10601.5	5733.5	7268.15	10067.9	8074.68	7396.75	9004.81	8366.71	6778.43	8259.71	6867.5	7102.68
Draco volans	8863.81	19253.2	10751.2	9011.15	18911.8	10412.2	8964.01	14978.7	7221.88	11943.5	12383.1	5795.46	11457.4	12382.1	8493.78	10901.7	12001.4	9218.59	12245.2	10827.2	7682.39	11184.4	11435.8	9519.7	10034.1	5777.65	7926.22	8366.7	19268.9	10718.8	8125.39	18954.2	10417.4	8268.12	14958	7234.25	5516.24	12418.2	5837.5	5951.42	12057.7	8539.29	6733.08	11927.5	9346.57	5325.93	10513.9	7910.17	6521.21
Eublepharis macularius	9097.76	18007.7	6869.72	9761.53	17265	6843.83	9405.78	12778.2	6145.96	11144.8	9551.37	6948.23	10402.5	9447.47	8170.85	10011.1	9732.31	8320.75	10405.5	7576.19	6811.3	10164.8	8151.15	7813.5	9714.21	3933.42	8870.65	8236.57	17988.1	6805.15	7577.42	17247.9	6803.41	8201.11	12776	6317.23	6445.75	9602.64	6719	7204.93	9488.46	8176.36	7584.36	9538.23	8330.46	7166.18	7631.13	6857.52	7531.68
Plestiodon marginatus	9100.45	14079.3	7093	9404.22	13540.9	6994.88	9290.57	10846	7180.17	10296.2	9873.19	6963.96	9615.51	9811.24	7948.02	9563.59	9611.85	8052.89	10134	9100.86	7311.75	9821.86	9160.62	8013.57	9364.64	6810.8	8075.61	8689.58	14073.8	7037.97	8405.22	13504.7	6887.43	8442.22	10811.2	7044.35	7397.22	9883.15	7011.69	7957.69	9855.59	7859.82	7895.87	9632.95	7935.63	7512.18	9114.82	7228.16	7775.29
Gekko gecko	9967.51	23297.5	8856.53	10695.3	22281.8	8649.49	9665.29	12961	6222.99	11319.4	10208.6	5686.52	10276	8760.24	7821.24	10269.4	7716.29	7825.36	10903.3	6380.82	6981.23	10559.6	6780.96	7966.05	10711.3	1114.83	9071.98	7874.37	23296	8862.58	7167.04	22367.2	8485.75	7694.12	13101.1	6240.84	5779.34	10556.6	5303.05	6714.33	8652.96	7501.07	6979.01	7443.73	7967.18	6767.03	5871.34	7139.44	6945.29
Amphisbaena scutigerum	9178.65	13377.8	7135.17	9931.03	12577.9	6742.56	10038.2	12084.9	6659.05	10729.9	9583.95	7361.36	10191.5	9458.48	8190.56	9951.26	9523.17	8390.06	9535.58	8259.04	6930.4	9812.6	8468.94	7771.92	9620.69	6107.09	7783.29	8403.88	13362.2	7171.23	7670.3	12629.8	6841.33	7580.93	12136.3	6685.33	6909.92	9536.45	7249.71	7494.34	9428.03	8231.59	7828.65	9511.17	8509.11	8081.58	8248.71	7023.07	7965.18
Lygodactylus picturatus	8915.98	13808.1	7681.21	9157.16	13456.2	7684.25	9153.86	11382.3	7125.66	10621.8	9672.11	7276.49	9942.8	9819.24	8290.79	9909.36	9268.94	8188.96	10461.9	8996.74	7479.34	10036.6	8999.98	8067.69	9532.56	6924.97	7925.77	8484.06	13828.9	7689.78	8189.45	13467.5	7612.76	8237.02	11379.7	7102.71	7001.95	9582.48	7151.9	7788.84	9743.37	8190.93	7878.48	9118.88	8289.33	7244.36	8917.54	7492.63	7654.5
Melanoseps loveridgei	8900.5	13316.3	7234.69	9404.32	12826.9	7178.21	9480.6	11878.6	7230.94	10029.9	9477.57	7364.53	9534.55	9885.69	8013.55	9487.08	9456.03	7980.28	9665.2	8920.37	7090.73	9610.75	9010.9	7796.3	9401.84	6606.14	7579.35	8668.49	13323.3	7243.12	8152.32	12809.2	7210.26	8096.61	11862.8	7185.82	7648.38	9524.45	7229.02	8117	9847.75	7957.3	8129.19	9364.4	7911.91	7999.83	8877.72	7153.31	8050.72
Ophiodes fragilis	9171.75	16511	7563.13	9755.92	15582.9	7252.79	10048.7	11825.5	6877.15	10427	10648.9	6524.31	10109.8	10188.5	8254.78	10036.5	9072.58	8370.07	10394.1	8481.6	7436.75	10202.4	8708.86	8114.09	9638.37	5041.32	7966	8439.79	16539.5	7578.45	7840.39	15606.6	7242.21	7622.35	11823.1	6916.54	7235.65	10799.7	6664.77	7462.46	10176.1	8173.91	7639.72	9112.97	8449.85	7273.52	8628.02	7393.38	7452.98
Pseudopus apodus	8983.46	17077.1	9216.86	9653.39	16330.5	8470.4	9738.18	13228.2	7234.5	10910.9	11186	7042.02	10484.9	10767.9	8490.98	10371.4	10196	8528.2	10856.1	9178.59	7203.23	10599.3	9232.74	7769.81	9686.33	5214.17	6928.77	8545.73	17133.8	9192.89	7863.75	16187.5	8451.34	7824.47	13197.2	7238.83	6779.55	11355.1	7012.32	7256	10858.8	8605.63	7356.61	10183	8594.35	6809.34	9057.72	7255.7	7133.43
Lepidothyris fernandi	9057.1	21210.1	7108	10232.7	20350.8	6882.64	9981.31	14009.2	5661.82	11319.2	12249.3	4984.74	10319.9	10256.2	8108.76	10312.4	9526.58	8541.72	11085.2	8148.98	7557.74	10454	8890.23	8573.49	9953.84	2914.9	8580.04	8267.26	21170.3	7129.05	7236.64	20167.6	6589.57	7801.26	13959.9	5508.68	6625.61	11989.4	4901.57	7392.5	10558.8	8120.87	7227.24	9587.19	8386.8	6587.73	8149.29	7346.06	7071.64
Takydromus sexlineatus	9196.18	15880.4	7850.9	9796.29	15106.2	7662	9354.19	11305	6895.9	10008.2	9622.28	6571.93	9700.94	9757.64	7688.97	9685.19	8833.9	8213.59	10165.9	8195.24	7321.9	9798.42	8515.55	8104	9265.99	5442.28	7745.13	8727.47	15886.8	7890.76	8141.93	15079.3	7679.78	8348.92	11376.3	6899.61	7720.19	9636.32	6469.69	7980.46	9740.06	7726.17	7912.94	8860.7	8206.5	7566.26	8235.42	7369.67	7810.26
Teratoscincus scincus	8916.17	15520.3	7701.85	9310.81	14986.5	7550.42	9264.16	11799.4	6764.35	10309.8	9607.69	7455.78	9979.1	9700.86	8004.85	9640.74	9297.68	8327.74	10152	8760.15	7026.35	9867.26	8641.22	7985.61	9414.3	5926.26	8068.18	8415.66	15512.8	7684.36	8091.18	14969.7	7548.66	8438.29	11788.3	6757.65	7391.37	9524.24	7189.26	7713.48	9611.16	7967.98	7989.55	9266.1	8272.16	7571.88	8636.83	7119.3	7758.45
Tropidurus torquatus	9321.67	17344.6	7236.04	9838.41	16843.8	7203.34	9379.08	12605.7	6401.84	11231	10570.6	5973.31	10671.2	10643.8	8206.65	10779.5	9639.64	8798.98	11436.7	9023.72	7478.03	11025	9496.61	8538.38	9829.15	5242.82	8060.32	8280.37	17442.9	7263.06	7759.83	16886.3	7210.89	8301.45	12585.3	6361.77	6361.85	10562.8	6137.98	6833.05	10528.7	8173.34	6997.79	9604.62	8932.69	6321.28	9358.37	7802.14	6757.45
Cerastes cerastes	9315.33	14377	7107.23	9728.9	13910.6	6993.99	9754.71	11637.8	6896.56	11771.2	10300.7	6744.72	10587.5	10313.9	8576.98	10388.1	9317.96	8045.51	10450.6	8588.18	6946.26	10344.6	8747.53	7528.49	9572.05	5319.55	7945.69	8325.05	14379.1	7086.85	7954	13969.3	6992.94	7957.12	11653.5	6972.38	5821.32	10343.1	6980.97	7069.78	10299.6	8590.3	7403.65	9364.71	8220.9	7252.04	8575.45	7180.88	7384.14
Dendrelaphis pictus	9261.11	15353.2	7006.24	9817.38	14652.8	6992.85	9770.49	11390.9	6950.7	11431.8	10126.7	7407.05	10333.6	9844.29	8936.25	10221.9	8890.64	8687.91	10881.1	8509.73	7579.69	10602.1	8672.17	8165.76	9794.36	5551.08	7995.29	7904.26	15247.7	7011.54	7471.92	14609	7014.03	7815.56	11301.7	6931.34	6193.85	9738.95	7484.91	7150.52	9885.67	8925.2	7507.73	8806.23	8689.99	6855.32	8385.74	7617.29	7130.32
Eryx jaculus	9672.11	13745.3	6983.43	10177.7	13092.2	6975.84	10137.1	11390.2	7115.51	11185.8	9553.8	7637.7	10120.5	9805.21	9190.89	9833.09	8974.93	8791.94	9930.83	8130.29	7188.84	9988.88	8302.95	7739.66	9609.64	5936.92	7671.84	8204.01	13796.9	6924.77	7702.83	13105.7	6883.92	7714.67	11506.6	7007.24	6424.85	9548.97	7623.4	7484.96	9814.81	9122.77	7816.93	8913.83	8718.53	7771.88	8134.76	7104.53	7691.98
Pantherophis guttatus	9347.14	14999.1	7053.03	10217.2	14230.3	6939.86	10005.7	11562.9	7148.71	11846	9723.3	7452.49	10484.6	9579.5	9112.32	10169.5	9076.43	7780.16	10654.7	7967.73	6667.55	10302.9	8313.04	7451.33	9652.22	5149.46	7672.94	8190.92	14998.1	7065.81	7343.83	14245.2	7155.02	7612.65	11588.8	7209.32	5810.61	9677.63	7633.42	7155.72	9590.57	9226.3	7511.07	9160.21	7911.7	6954.65	8019.91	6774.62	7391.79
Xerotyphlops vermicularis	8932.39	12009.1	7105.84	9350.49	11608.1	7150.67	9594.1	10263.3	7407.34	9862.38	9435.86	7529.18	9539.43	9474.53	8155.48	9312.03	9257.18	8280.81	9302.87	8251.92	7592.04	9358.56	8630.51	7838.66	9413.26	7646.58	7819.32	8690.86	12030.6	7135.54	8278.4	11545	7157.61	8139.3	10350.1	7337.06	7841.47	9295.14	7610.8	8169.91	9487.87	8083.86	8353.53	9219.18	8230.44	8474.51	8205.79	7508.24	8333.01
Ablepharus kitaibelii	8865.38	14076.3	7261.15	9371.72	13781	7126.99	9212.97	11192.7	6668.43	9899.33	9903.3	6616.53	9419.06	9704.25	7963.58	9478.71	9526.04	8003.76	9854.5	8786.94	7656.44	9540.16	9188.72	8181.16	9569.92	6427.46	8254.83	8641.99	14039.4	7272.79	8238.91	13733.7	7221.89	8374.49	11291.2	6638.36	7701.6	9801.96	6601.35	8185.78	9575.22	7856	8159.16	9466.95	8012.87	7845.56	8628.24	7540.5	8104.98
Agama agama	9163.9	18980.1	7418.12	9564.63	18532.4	7166.93	8996.99	13206.2	6157.86	11779	10718.9	5601.92	11116.9	10996.8	7726.69	10897.4	10504.6	8373	11799.4	8885.53	6354.96	11262.8	9994.88	8416.66	9896.98	4995.35	7786.86	8287.4	19010	7570.88	7764.93	18569.2	7706.77	7974.83	13214.8	6425.08	5289.37	10977.4	6830.95	6600.44	11139.2	8702.8	7237.69	10570.8	9245.85	5642.68	9428.58	8073.09	6913.66
Chalcides sepsoides	8826.42	13689.8	7323.89	9530.66	12824.7	7080.32	9536.29	11464.1	7011.1	9923.73	10135.9	7071.82	9690.58	9640.52	8020.52	9636.7	9553.72	8118.23	9758.42	8844.03	7285.26	9651.71	8972.25	7742.27	9510.01	6528.61	8057.45	8679.27	13691.3	7325	8014.35	12766.2	7042.53	8009.05	11397.4	6932.84	7683.74	10120.5	7078.53	7988.87	9615.22	7941.99	8046.64	9526.01	8027.98	7951.91	8839.91	7205.16	8036.38
Hemiergis quadrilineata	8919.39	12106.3	7412.21	9176.23	11860.6	7362.53	9171.62	10747.8	7160.16	9918.7	9883.7	7401.17	9513.72	10061.6	8005.69	9611.57	9535.66	7917.14	9840.57	9243.94	7286.91	9626.66	9305.44	7859.28	9213.4	7854.1	7611.44	8746.2	12096.9	7401.19	8509.79	11873.1	7361.27	8515.91	10754.3	7145.23	7745.2	9925.22	7423.26	8207.86	10066.6	8000.53	8053.34	9539.24	7910.29	7835.51	9325.61	7336.54	8001.78
Hydrophis platurus	9436.56	14959.8	6590.15	9803.62	14135.3	6396.44	9704.06	12536.7	6973.94	10574.1	10710.5	6620.84	10116.4	10588.2	8096.76	10092.4	9712.53	8102.8	10255.7	9077.06	7301.45	10113.4	9253.8	7829.47	9488.98	5120.68	8036.05	8581.9	14961.3	6611.42	8150.54	14120.6	6417.4	8155.08	12559.1	6951.66	7123.19	10851.2	6786.19	7702.02	10747.5	8129.63	7690.5	9847.66	8166.43	7383.65	9121.26	7277.3	7592.91
Boaedon fuliginosus	9400.73	14511.8	7442.17	9909.2	14004.6	7326.64	9854.09	11795.2	7367.57	11466	9931.6	7600.72	10447.5	9955.37	8882.15	10077.8	9008.27	8079.73	10276.3	8314.74	7091.59	10218	8364.84	7648.86	9582.15	5509.29	7210.36	8267.3	14511.5	7457.1	7810.61	13948.5	7398.15	7758.25	11760.4	7330.44	6185.95	9866.63	7543.24	7202.27	9835.14	8888.04	7634.59	9045.97	8089.3	7403.95	8348.9	6946.59	7507.18
Chrysopelea ornata	9732.87	17893.4	7739.96	10437.4	17179.4	7596.15	9754.08	12891.7	6968.01	12298.9	10228.5	7576.7	10848.6	10146.4	9273.77	10454.7	8848.69	9019.03	11421.3	8791.07	7245.39	11052.1	8663.53	8440.21	9999.19	4006.87	7568.07	7996.09	17923.4	7740.1	7336.55	17310.6	7604.01	7947.64	12916.4	6963.49	5345.26	10410.9	7514.64	6809.02	10150.2	9210.09	7185.33	8835.15	9022.5	6209.14	8904.26	7205.38	6513.72
Dasypeltis gansi	9737.92	13998.5	6720.33	10217.2	13441.3	6770.45	9891.46	11354.4	7059.75	11280.8	9892.54	7764.1	10083.1	10195	8788.76	9682.5	9032.75	8437.49	10102.1	8436.88	7201.84	10015.4	8442.25	7775.65	9264.46	6458.02	8001.23	8637.28	14102.8	6688.99	8126.48	13620.2	6722.46	8130.97	11589.2	7082.44	6492.5	10270.7	7767.24	7654.67	10462.5	8787.59	7847.91	9175.17	8459.14	7342.07	8597.31	7237.64	7448.69
Epicrates cenchria	9594.14	18700.9	6864.3	10958.4	17421.1	6614.54	10658.2	14222.9	6854.25	13160.2	10503.8	7601.37	11031.8	10822.1	10336	10184.1	9614.04	9086.94	10737.6	7390.7	6983.55	10998	8060.59	7810.47	10243.1	3144.08	8094.15	7545.98	18700.8	6756.37	6202.97	17218.6	6558.43	6727.95	14145.7	6650.24	4371.21	10193.4	7282.84	6498.14	10645.6	10216	7371.95	9494.49	8878.42	7142.52	7221.78	6939.68	6784.73
Phelsuma grandis	9370.85	16003.3	7184.92	9863.36	14894.5	6958.27	9674.35	11639.7	6632.72	11084.8	9376.7	6602.45	10609.4	9473.61	8081.61	10320.9	9058.22	8180.2	10940.2	8541.44	7241.81	10387.3	8630.74	8202.19	9634.61	5659.29	8671.2	8258.85	15971.6	7244.53	7655.76	14983.7	7063.33	7868.62	11623	6626.98	6542.08	9296.03	6668.54	7241.36	9357.9	8211.88	7489.25	9033.99	8254.71	6684.97	8312.38	7298.29	7339.11
Pogona vitticeps	8852.76	19932.8	6938.39	9329.5	19346.6	6747.79	9512.13	12971	5105.41	11857	10828.4	5480.46	11080.7	10933.2	7138.36	10332.7	10773.6	8292.44	11483.9	9646.07	7864.75	10594	10196.8	8736.58	9626.25	4626.05	9052.33	7829.39	19894.4	6857.79	7448.84	19462.6	6672.37	8141.6	12927.6	5032.63	6391.39	10622.2	5136.69	6767.63	10760.4	6822.72	7207.72	10604.7	7866.71	6111.65	9482.28	7456.82	6937.43
Rieppeleon brevicaudatus	9206.78	12950.3	6764.54	9665.52	12632.8	6753.9	9812.24	12373.6	6709.87	10471.9	11424.5	6981.41	9803.69	10631.5	7805.68	9724.98	10179.1	8012.24	10073.2	9092.86	7277.19	9789.98	9445.86	8257.99	9253.61	6735.73	7386.25	8406.68	12920.4	6752.68	7963.38	12620	6738.77	7756.7	12307.5	6742.48	7181.82	11479.7	6961.7	7873.53	10601.8	7902.45	8009.94	10304.2	8147.44	7544.32	9203.76	7433.68	7911.69
Python regius	10375.8	19572.9	8263.4	11550.8	18359.8	7903.55	11289.8	15916.6	7653.39	12482.5	12607.2	7694.22	11295.5	12328.2	9867.6	10478.6	10852.7	9662.67	10994.9	10701.4	6696.82	11018.1	10317.9	7854.52	9981.32	4830.3	7413.39	8470.77	19721.4	8318.25	7193.16	18398.6	7977.71	7214.88	16422.4	7794.72	5428.32	12586.8	7932.67	6512.67	12471.7	9828.1	7082.08	11268.7	9458.85	6873.21	10997.2	6553.19	6740.44
[truncated: 135 more columns]

## Sheet: Fig. 3 (Whole-brain coords S2)
Whole-brain landmark coordinates Session 2
	Landmark 1			Landmark 2			Landmark 3			Landmark 4			Landmark 5			Landmark 6			Landmark 7			Landmark 8			Landmark 9			Landmark 10			Landmark 11			Landmark 12			Landmark 13			Landmark 14			Landmark 15			Landmark 16			Landmark 17
Id	RawCoord1	RawCoord2	RawCoord3	RawCoord4	RawCoord5	RawCoord6	RawCoord7	RawCoord8	RawCoord9	RawCoord10	RawCoord11	RawCoord12	RawCoord13	RawCoord14	RawCoord15	RawCoord16	RawCoord17	RawCoord18	RawCoord19	RawCoord20	RawCoord21	RawCoord22	RawCoord23	RawCoord24	RawCoord25	RawCoord26	RawCoord27	RawCoord28	RawCoord29	RawCoord30	RawCoord31	RawCoord32	RawCoord33	RawCoord34	RawCoord35	RawCoord36	RawCoord37	RawCoord38	RawCoord39	RawCoord40	RawCoord41	RawCoord42	RawCoord43	RawCoord44	RawCoord45	RawCoord46	RawCoord47	RawCoord48	RawCoord49
Acontias meleagris	9113.14	14408.6	7109.35	9738.11	13118.4	6823.04	9551.97	11490.4	7057.62	10150.4	8952.76	7431.49	9671.9	9446.45	8182.69	9597.36	9211.16	8285	9499.52	8150.65	7487.69	9569.9	8281.98	7828.45	9405.7	5530.07	7821.68	8582.83	14337.7	7070.69	7986.5	13097.5	6794.54	8155.1	11489.8	7014.34	7501.56	9041.54	7430.4	7930.2	9419.04	8163.05	8024.78	9209.36	8317.32	8210.07	8125.47	7494.32	8059.72
Anguis fragilis	9147.11	15862.9	7746.44	9650.5	14867.1	7236.32	9630.85	12670.2	7185.62	10463	10789.4	6866.68	9987.84	10077.6	8305.64	9896.04	9216.95	8186.24	10142.9	8322.34	7353.62	10005.8	8343.76	7726.9	9556.08	4691.71	7683.06	8563.46	15867.3	7738.87	8098.15	14881.5	7281.37	8021.74	12669.5	7186.31	7177.83	10762.1	7062.34	7666.96	10094.3	8278.56	7749.37	9275.69	8225.04	7505.64	8323.79	7425.02	7696.16
Basiliscus vittatus	9549.24	20326.1	8404.1	10021.3	19562.2	7979.34	9426.63	14170.5	5649.47	11757.8	12330.8	4875.5	11105.2	11012.4	7917.63	11091.5	10001.5	8763.71	11765.5	8388.54	7138.37	11217.6	9321.54	8904.34	9838.69	3658.03	9044.55	8216.11	20339.8	8365.03	7644.2	19690.1	8193.31	8308.64	14218.2	5598.63	5938.6	12226.4	4892.06	6583.7	10944.3	7808.33	6732	10174	8829.23	5934.1	8302.23	6991	6454.76
Blanus cinereus	9005.7	12508.8	6868.45	9501.31	11951.2	6867.16	9481.99	11081.6	7103.11	9887.61	9418.78	7434.77	9375.63	9500.25	8305.23	9367.24	9181.98	8309.02	9356.33	8512.49	7270.18	9391.14	8709.01	7819	9297.67	7143.6	7736.77	8807.83	12497.4	6867.11	8308.51	11925.3	6795.47	8290.48	11017	7066.54	7777.62	9386.47	7422.33	8072.83	9514.09	8105.91	8182.93	9207.12	8181.68	8412.74	8452.35	7174.07	8279
Bradypodion pumilum	8948.61	12929.3	7164.05	9111.74	12747	7137.25	9154.25	12485.2	7138.28	10638.3	11059.1	6682.06	10125.5	10585	8018.34	10091.2	9973.16	8201.26	10461.2	9287.17	7650.19	10173.1	9446.76	8303.1	9383.81	6374.48	7373.1	8763.18	12952.6	7168.31	8622.14	12777.7	7205.17	8594.62	12567.5	7177.16	7041.23	11023.5	6638.41	7558	10601.5	8066.04	7588.03	9923.71	8329.5	7251.35	9205.41	7562.69	7499.56
Chalcides chalcides	9168.38	15731.5	7984.84	9708.83	14767.9	7568.49	9487.18	12469.5	7129.6	10508.9	10505.6	7247.65	9919.69	10520.8	8596.13	9882.2	10032.5	8778.33	10433.9	9010.25	7569.83	10202.4	9417.69	8277.52	9435.97	5598.59	7828.61	8586.97	15740.1	8000.07	8014.93	14894.5	7595.88	8246.23	12464.9	7152.58	7183.62	10581.2	7232.11	7751.55	10573.1	8574.31	7736.26	10011.5	8729.41	7235.94	9062.81	7642.38	7472.98
Bachia flavescens	9086.6	14719.8	7223.08	9538.47	13812.5	7029.62	9434.58	12056.9	6874.07	10155.9	10144.3	7141.38	9792.05	10175	8012.17	9790.85	9787.81	8098.34	10083.7	8665.38	7452.19	9800.28	8968.83	8272.17	9531	5545.62	8025.8	8649.59	14704.8	7236.73	8232.68	13880.1	7039.21	8270.18	12051.7	6736.91	7564.63	10108.8	7094.34	7930.45	10227.7	8036.38	7828.28	9785.56	8071.47	7544.16	8586.16	7477.94	7735.88
Trioceros jacksonii	8671.19	21606.5	10117.4	8774.03	21277.7	9850.3	9555.85	14133.9	6727.65	11939.1	11862	6371.15	10917.8	11086.1	8086.35	10675.2	10739.3	8494.67	11434.8	10244.4	7359.56	10984.7	9856.84	8562.48	9534.15	4744.29	7884.64	8490.09	21632.2	10095.6	8403.36	21275.6	9821.41	8258.74	14238.2	6729.65	5932.92	11949	6244.26	6852.13	11234	8082.86	7087.81	11001.9	8459.79	6413.69	10234	7342.94	6706.83
Dasia olivacea	9081.22	19477.7	7005.13	9879.21	18148.9	6751.65	9506.64	12995.5	6085.89	11400.2	10598.5	5831.76	10438.4	10155.6	8197.07	10213.7	9241.43	8392.01	10857.4	8069.08	6824.6	10588.4	8148.66	8372.18	9924	3591.23	8759.05	8294.48	19417.4	6945.32	7607.19	18205.1	6762.86	8006.61	12956.2	6029.26	6244.59	10580	5750.01	7263.53	10079.5	8069.71	7391.61	9014.63	8351.68	6777.85	8267.37	6878.6	7104.85
Draco volans	8873.81	19257.1	10743	9011.02	18890.1	10411	8956.08	14970.6	7273.59	11932.1	12424.1	5787.62	11420.8	12398.3	8507.58	10889.6	12020.5	9172.96	12248.5	10871.3	7688.34	11175	11457.3	9514.33	10051.7	5814.54	7948.19	8366.02	19261.8	10730.1	8124.47	18930.3	10403.2	8278.13	14963.3	7245.76	5515.73	12431.4	5844.46	5957.89	12081.5	8530.36	6742.63	11960.5	9308.48	5324.73	10549.1	7924.51	6499.71
Eublepharis macularius	9126.81	17994.4	6836.59	9762.45	17256	6856.87	9405.48	12778.6	6150.24	11144.8	9538.3	6970.43	10409.9	9443.63	8172.3	10018.2	9737.8	8303.3	10407.3	7584.17	6810.31	10165.2	8169.25	7787.72	9717.7	3941.71	8880.14	8227.02	17981.4	6789.26	7575.85	17224.1	6785.01	8208.23	12794.5	6299.4	6452.23	9619.45	6689.79	7219.92	9476.62	8180.95	7592.95	9483.26	8323.49	7167.16	7621.14	6866.33	7512.21
Plestiodon marginatus	9099.53	14080.8	7085.4	9400.55	13515	6985.17	9298.97	10853.8	7165.74	10297.7	9885.72	6977.81	9600.9	9822.38	7951.08	9561.8	9593.73	8065.61	10134.3	9102.61	7307.39	9815.35	9173.96	8018.03	9372.15	6833.22	8045.02	8677.68	14072.7	7032.86	8404.22	13503.7	6894.07	8420.84	10812.8	7017.13	7397.22	9883.15	7011.69	7978.89	9866.28	7867.13	7894.98	9625.34	7942.36	7510.98	9107.06	7232.18	7779.75
Gekko gecko	9966.87	23308.1	8811.97	10695.3	22227.2	8600.84	9653.43	12974	6209.73	11319.6	10203.6	5638.77	10279.9	8719.84	7819.63	10265	7722.56	7858.13	10903.3	6443.22	6962.59	10553.9	6789.53	7977.88	10718.8	1123.03	9107.46	7881.53	23301.3	8841.87	7167.04	22367.2	8485.75	7681.75	13077.8	6228.59	5769.67	10538.8	5332.54	6756.66	8694.57	7501.7	6962.16	7421.45	7925.5	6762.77	5888.81	7137.2	6962.61
Amphisbaena scutigerum	9182.68	13377.5	7137.34	9927.81	12575.3	6727.87	10034.7	12090.5	6651.49	10729.9	9571.44	7366.02	10204.6	9475.32	8177.15	9950.24	9517.16	8393.19	9543	8285.9	6948	9809.21	8460.57	7768.39	9625.78	6112.87	7795.1	8402.74	13359.2	7185.19	7664.77	12620	6856.55	7582.04	12138.9	6684.75	6909.92	9552.72	7271.49	7496.53	9419.26	8235.28	7826.19	9498.93	8509.57	8081.11	8275.39	7030.8	7957.11
Lygodactylus picturatus	8893.41	13814.9	7679.4	9157.05	13456.5	7685.07	9133.36	11409.5	7125.55	10621.8	9672.11	7276.49	9940.82	9816.15	8291.7	9905.19	9275.38	8194.78	10461.9	9013.73	7480.88	10052.4	9007.64	8058.2	9538.9	6922.15	7940.61	8492.45	13829	7691.02	8191.49	13475.8	7611.99	8250.69	11400	7093.29	7001.95	9603.53	7156.67	7807.59	9747.81	8194.11	7873.82	9111.99	8287.63	7245.01	8910.45	7493.7	7661.9
Melanoseps loveridgei	8909.34	13315.3	7229.26	9402.77	12834.9	7184.87	9476.59	11897.7	7214.05	10029.8	9482	7354.11	9536.14	9901.56	8010.74	9478.71	9468.46	8000.31	9666.83	8926.61	7092.44	9617.51	9012.25	7777.8	9399.23	6601.83	7572.74	8656.5	13323.4	7234.86	8153.6	12814.8	7214.36	8088.32	11849.3	7169.06	7648.15	9531.75	7241.6	8101.93	9856.11	7948.94	8132.92	9371.55	7920.83	8005.35	8869.52	7139.59	8050.93
Ophiodes fragilis	9145.75	16521	7564.1	9758.46	15569.6	7282.72	10064.9	11801.3	6862.43	10436.8	10671.8	6548.51	10094.9	10156	8272.06	10043.4	9089.32	8354.63	10393.5	8493.25	7460.43	10202.1	8694.25	8116.84	9624.51	5042.37	7923.18	8451.21	16540.1	7584.23	7839.78	15573.2	7247.3	7617.24	11816.2	6893.51	7222.7	10783.7	6700.2	7477.14	10193.1	8188.51	7643.81	9134.91	8455.92	7273.56	8635.56	7389.64	7454.01
Pseudopus apodus	8994.76	17094.4	9199.31	9653.98	16333.2	8487.78	9744.62	13240.8	7194.13	10910.9	11158.3	7056.38	10489.9	10761.5	8486.6	10373.1	10163.9	8522.7	10857.2	9160.69	7233.47	10585.6	9190.22	7787.13	9690.71	5260.21	6918.95	8516.33	17137.5	9192.06	7863.51	16177.8	8474.32	7833.52	13213.3	7237.11	6778.26	11333.2	6994.34	7267.93	10827.1	8616.05	7356.54	10169.3	8596.61	6806.53	9065.19	7266.34	7141.01
Lepidothyris fernandi	9055.89	21208.4	7129.39	10232.9	20340.3	6875.52	9993.55	13987.4	5674.94	11314.6	12221.8	4977.58	10300.9	10290.6	8150.23	10309.6	9565.34	8528.38	11084.6	8188.47	7542.75	10434.2	8949.3	8581.86	9946.21	2931.13	8547.96	8243.86	21176	7111.55	7236.26	20145.1	6612.02	7838.41	14012.7	5505.97	6626.12	11973.5	4921.31	7414.53	10560.9	8166.37	7226.24	9634	8336.52	6584.79	8154.5	7361.54	7061.63
Takydromus sexlineatus	9190.74	15880.4	7846.64	9792.59	15090.5	7654.7	9369.66	11283.9	6888.66	10012.7	9662.02	6557.39	9676.91	9755.64	7701.59	9689.79	8851.21	8205.35	10166.1	8205.57	7333.98	9819.87	8532.06	8083.57	9252.8	5442.73	7717.23	8713.61	15887.4	7886.81	8142.23	15098.2	7684.9	8324.12	11361.6	6875.57	7716.12	9653.24	6482.66	7985.99	9800.72	7718.82	7904.72	8875.56	8191.22	7565.99	8216.57	7391.86	7810.52
Teratoscincus scincus	8914.93	15517.7	7710.7	9311.09	14966.7	7539.24	9274.77	11795.8	6729.19	10307.2	9605.77	7470.14	9968.64	9686.46	8013.89	9664.22	9294.56	8297.74	10151.3	8750.21	7024.18	9879.46	8641.68	7961.23	9411.23	5937.25	8032.35	8420.17	15508.3	7702.82	8088.99	14973.3	7568.05	8435.36	11791.5	6748.9	7392.18	9530.57	7190.43	7736.66	9627.52	7976.52	7993.95	9243.14	8286.93	7571.79	8641.51	7134.45	7766.3
Tropidurus torquatus	9329.94	17345.8	7237.8	9838.6	16834.7	7191.65	9381.6	12614.3	6368.74	11222	10574.8	5953.82	10651.8	10625.3	8227.08	10792.1	9661.79	8769.14	11430.9	9025.92	7442.38	11053	9466.75	8523.66	9838.67	5243.26	8096.24	8271.36	17448.3	7227.1	7757.88	16889.7	7223.12	8317.77	12598.4	6375.48	6357.45	10559.4	6161.66	6815.25	10517.7	8166.18	6994.02	9621.61	8925.23	6321.37	9359.71	7788.23	6717.18
Cerastes cerastes	9314.06	14374.3	7118.97	9729.1	13923	7000.91	9752.29	11653.1	6866.56	11766	10307.2	6731.8	10588.3	10329.5	8572.4	10387.7	9318.6	8050.33	10450.4	8580.59	6947.66	10342.2	8732.82	7528.91	9577.73	5351.34	7934.89	8316.64	14379.6	7080.5	7954.87	13953	6985.43	7952.18	11653.4	6955.08	5813.58	10342.7	6998.63	7072.29	10307	8588.14	7392.85	9374.65	8206.99	7252.02	8600.55	7171.14	7396
Dendrelaphis pictus	9237.28	15353.5	7010.1	9812.85	14634.6	6960.29	9790.88	11358.7	6955.69	11433.1	10105.1	7444.68	10317	9891.56	8931.77	10201.8	8887.1	8706.98	10878.5	8509.49	7589.29	10598.9	8667.26	8168.21	9798.25	5566.28	7992.01	7877.98	15243.5	6995.09	7470.9	14609.8	7006.38	7829.1	11321.3	6941.64	6193.41	9750.26	7487.81	7174.48	9908.03	8926	7490.08	8785.74	8674.41	6852.03	8402.26	7607.31	7151.48
Eryx jaculus	9652.19	13743.7	6974.78	10177.2	13086.2	6978.83	10134.7	11395.5	7095.14	11185.8	9544.11	7626.12	10147.4	9816.11	9190.89	9814.02	8959.87	8793.94	9932.61	8146.09	7181.33	9987.95	8306.99	7719.94	9610.87	5936.58	7686	8191.42	13794.2	6921.93	7702.83	13122.6	6871.61	7710.54	11501.2	6999.23	6424.85	9568.44	7590.58	7498.23	9830.66	9119.82	7816.93	8913.83	8718.53	7774.86	8133.32	7094.64	7694.42
Pantherophis guttatus	9327.23	14998.4	7059.25	10214.4	14195.3	6935.06	10016.1	11560.6	7138.1	11850.5	9736.81	7470.9	10490.6	9600.74	9108.79	10169	9090.48	7782.67	10654.8	7995.19	6665.04	10306.5	8309.77	7434.81	9655.54	5152.89	7679.21	8195.14	14999	7073.15	7348.92	14235	7171.83	7610.92	11600.3	7194.03	5810.51	9687.33	7657.27	7155.72	9590.57	9226.3	7509.68	9139.94	7903.45	6954.51	8012.43	6739.51	7391.36
Xerotyphlops vermicularis	8938.26	12009.4	7110.29	9350.01	11610.2	7153.22	9591.73	10267.8	7414.07	9862.87	9429.02	7543.07	9532.42	9482.8	8157.13	9307.7	9243.46	8285.7	9299.21	8244.28	7584.04	9356.96	8634.99	7835.42	9412.28	7638.09	7833.1	8686.37	12030.7	7133.57	8277.53	11547.4	7167.43	8144.32	10360.3	7331.12	7841.47	9295.14	7610.8	8181.91	9499	8086.19	8348.08	9216.96	8224.06	8474.42	8206.57	7507.26	8338.69
Ablepharus kitaibelii	8877.8	14077.2	7261.49	9369.37	13788.6	7136.32	9205.73	11209	6669.65	9898.86	9900.81	6614.68	9428.85	9675.47	7962.19	9477.53	9527.1	8009.91	9854.47	8791.59	7661.24	9546.25	9170.59	8175.51	9567.19	6423.68	8244.75	8620.58	14035.7	7280.56	8240.81	13730.6	7227.65	8380.12	11299.8	6639.29	7701.02	9813.87	6602.75	8184.57	9575.97	7852.67	8159.27	9471.83	8009.29	7844.87	8634.19	7552.64	8100.86
Agama agama	9171.42	18978.5	7402.8	9567.26	18540.2	7176.32	8987.57	13218.8	6171.84	11777.7	10701.2	5597.37	11070	10984.5	7752.91	10907.8	10483.4	8393.05	11795.5	8888.51	6325.02	11267.7	10021.5	8392.19	9900.06	5012.49	7788.17	8304.45	19011	7561.93	7757.27	18582.3	7691.41	7989.53	13225.9	6426.77	5290.69	10987.4	6836.58	6633.15	11134.2	8704.94	7243.78	10532.1	9275.84	5644.97	9444.37	8082.98	6884.65
Chalcides sepsoides	8834.57	13687.3	7327.89	9532.59	12808.8	7080.55	9536.01	11455.5	7029.41	9923.73	10149.4	7066.07	9702.75	9663.77	8000.76	9647.21	9553.87	8103.5	9755.96	8831.63	7279.16	9646.65	8951.74	7747.25	9508.41	6529.88	8049.04	8660.83	13686.8	7328.81	8015.57	12762.6	7035.51	8013.3	11404.8	6940.14	7683.74	10096.3	7071.05	7988.57	9603.93	7946.24	8056.22	9523.58	8037.32	7951.55	8826.03	7209.21	8048.3
Hemiergis quadrilineata	8913.69	12106.8	7413.06	9178.49	11853.6	7368.45	9167.98	10747.4	7170.96	9918.68	9877.65	7410.04	9509.42	10061.2	8006.11	9612.11	9539.78	7913.67	9840.73	9250.82	7298.24	9637.77	9297.16	7831.73	9212.44	7857.84	7606.69	8746.29	12096.2	7397.67	8508.77	11862.5	7359.61	8512.25	10749.4	7144.24	7745.21	9937.24	7419.31	8210.49	10066.9	8000.49	8050.31	9530.41	7908.91	7835.86	9333.87	7332.32	8003.77
Hydrophis platurus	9456.51	14960.4	6592.53	9803.62	14115.5	6401.28	9716.26	12519	6947.38	10581.4	10711.4	6639.06	10082.9	10591.4	8099.08	10091.7	9703.21	8117.57	10256.2	9088.36	7292.73	10121.3	9270.06	7812.74	9496.12	5126.8	8048.58	8581.23	14960.9	6591.74	8151.03	14104.8	6421.64	8151.9	12556.8	6943.23	7122.85	10837.4	6773.77	7715.41	10730.9	8136.89	7680.35	9845.9	8143.53	7383.89	9120.69	7271.37	7593.34
Boaedon fuliginosus	9404.07	14512	7433.75	9907.4	13998	7336.62	9853.29	11799.4	7359.77	11466	9925.95	7614.89	10453.1	9946.99	8882.15	10074.8	8996.74	8087.77	10272.8	8308.56	7127.11	10218.1	8374.77	7662.08	9589.29	5523.84	7217.56	8268.17	14511.8	7449.1	7810.02	13965.1	7400.61	7770.94	11774.5	7325.18	6185.95	9846.28	7559.69	7191.25	9850.64	8888.71	7634.59	9045.97	8089.3	7402.59	8353.37	6954.44	7507.04
Chrysopelea ornata	9731.05	17894.8	7755.19	10437.4	17217.8	7594.86	9761.03	12889	6946.02	12298.9	10265	7619.75	10806.7	10150.8	9268.09	10468.6	8889.46	9012.96	11421.3	8802.72	7259.87	11065.3	8678.52	8427.35	10010.6	4032.45	7581.13	7964.53	17923.6	7733.35	7331.72	17289.2	7593.65	7914.39	12851.3	6964.68	5345.26	10410.9	7514.64	6811.17	10116.1	9207.26	7170	8816.28	9008.01	6209.16	8905.12	7222.84	6526.23
Dasypeltis gansi	9734.17	13993.8	6704.76	10213.3	13413.1	6788.67	9884.06	11354.2	7075.24	11281.7	9907.41	7734.4	10041.3	10196.9	8789.25	9676.53	9024.51	8442.29	10099.9	8432.05	7181.03	10017.1	8444.43	7779.12	9257.74	6462.21	7967.54	8635.66	14102	6684.34	8123.83	13616	6738.27	8122.75	11596	7057.91	6492.5	10270.7	7767.24	7675.24	10490.3	8778.22	7831.89	9156.92	8442.15	7344.03	8584.05	7233.93	7448.08
Epicrates cenchria	9601.81	18700.8	6834.52	10960.4	17406.1	6602.75	10665	14216.1	6851.97	13161.9	10528.7	7569.54	11037.6	10839.1	10336	10166.4	9592.25	9095.96	10747.1	7372.08	7033.06	10997	8064.48	7808.83	10255.4	3144.41	8141.11	7523.33	18700.9	6737.97	6201.01	17191.6	6528.64	6743.86	14163.9	6663.98	4371.21	10193.4	7282.84	6496.3	10662.1	10216	7379.24	9487.14	8888.59	7142.52	7230.61	6930.69	6796.21
Phelsuma grandis	9354.11	16004.7	7177.28	9864.45	14913.4	6958.58	9684.01	11619	6643.66	11084.8	9360.32	6620.45	10599.1	9480.13	8082.1	10314.7	9070.24	8193.12	10942.5	8527.81	7278.57	10373.9	8628.33	8217.52	9633.65	5680.62	8643.52	8234.9	15971.6	7237.31	7658.05	14990	7048.73	7876.13	11644	6614.91	6535.93	9343.45	6637.61	7202.09	9358.45	8211.11	7477.56	9007.95	8240.39	6684.93	8326.05	7289.35	7367.81
Pogona vitticeps	8857.16	19942.4	6896.46	9325.64	19289.4	6761.47	9526.06	12967.4	5124.63	11856.9	10844.8	5481.23	11051.9	10900.1	7166.44	10302.6	10798.3	8288.28	11484.4	9659	7854.6	10598.4	10187.1	8740.25	9626.57	4590.61	9052.06	7850.84	19891.9	6865.15	7443.42	19487.3	6688.18	8121.99	12905.7	5034.83	6394.71	10590.7	5130.86	6727.47	10768.2	6788.18	7215.55	10609.4	7879.8	6111.65	9521.95	7486.2	6935.16
Rieppeleon brevicaudatus	9192.8	12949.6	6752.91	9663.9	12632.1	6743.36	9816.7	12365.4	6688.91	10468.3	11410.1	6999.35	9797.99	10625.3	7809.49	9726.57	10174.4	8006.81	10071.3	9108.51	7265.97	9794.97	9458.74	8240.07	9255.17	6737.51	7397.04	8405.39	12920.4	6742.59	7962.3	12622	6745.27	7758.07	12308.7	6734.35	7181.8	11473.7	6957.1	7874.56	10597.2	7902.75	8000.32	10292.9	8126.81	7544.4	9217.83	7447.96	7912.1
Python regius	10349.1	19557.6	8204.63	11550.8	18351.3	7926.38	11284.7	15995.9	7673.34	12482.5	12673.2	7680.09	11317.8	12380.3	9861.86	10490.5	10904.7	9665.43	11009	10672.1	6746.44	11016.6	10315.1	7828.32	9971.92	4831.44	7372.28	8493.31	19719	8296.78	7194.86	18422.2	7970.06	7197.54	16379.7	7787.64	5428.32	12611.1	7919.93	6515.93	12421.5	9834.71	7079.12	11284	9458.06	6882.1	10978.2	6537.12	6740.32
[truncated: 134 more columns]

## Sheet: Fig. 4 (Subdivisions coords S1)
Landmark subsets delineating major brain subdivisions:
Telencephalon	1, 2, 3*, 4, 5, 10, 11, 12, 13, 14, 19, 20, 21, 22, 23, 24, 25, 26
Diencephalon	6, 15, 43, 44, 45*, 54, 55, 61
Mesencephalon	7, 8, 16, 17, 27, 28, 45*, 48, 49, 52, 53, 58, 59
Cerebellum (15 landmarks)	30, 31, 32, 33, 34, 35, 36, 37, 38, 39, 40, 41, 42, 50, 51
Medulla oblongata	9, 18, 29, 45*, 46, 47, 56, 57, 60
* in common between Diencephalon, Mesencephalon and Medulla Oblongata
	Landmark 1			Landmark 2			Landmark 3			Landmark 4			Landmark 5			Landmark 6			Landmark 7			Landmark 8			Landmark 9			Landmark 10			Landmark 11			Landmark 12			Landmark 13			Landmark 14			Landmark 15			Landmark 16			Landmark 17
Id	RawCoord1	RawCoord2	RawCoord3	RawCoord4	RawCoord5	RawCoord6	RawCoord7	RawCoord8	RawCoord9	RawCoord10	RawCoord11	RawCoord12	RawCoord13	RawCoord14	RawCoord15	RawCoord16	RawCoord17	RawCoord18	RawCoord19	RawCoord20	RawCoord21	RawCoord22	RawCoord23	RawCoord24	RawCoord25	RawCoord26	RawCoord27	RawCoord28	RawCoord29	RawCoord30	RawCoord31	RawCoord32	RawCoord33	RawCoord34	RawCoord35	RawCoord36	RawCoord37	RawCoord38	RawCoord39	RawCoord40	RawCoord41	RawCoord42	RawCoord43	RawCoord44	RawCoord45	RawCoord46	RawCoord47	RawCoord48	RawCoord49
Acontias meleagris	9104.36	14396.2	7085.97	9740.75	13144.8	6818.92	9552.2	11456	7046.86	10154	8962.67	7415.78	9670.68	9419.86	8183.74	9596.88	9193.29	8297.86	9495.99	8161.52	7473.66	9572.25	8268.78	7827.87	9398.44	5520.36	7806.54	8602.66	14337.4	7075.23	7986.76	13083.4	6798.79	8155.5	11476.1	6982.38	7505.99	9016.06	7423.12	7935.24	9435.22	8162.58	8024.9	9189.9	8324.26	8200.85	8122.63	7508.06	8070.74
Anguis fragilis	9153.75	15860	7757.42	9650.38	14878.5	7238.29	9623.44	12693.4	7173.67	10462.2	10799.9	6849.85	9994.17	10055	8304.62	9894.5	9210.63	8197.17	10142.7	8335.6	7347.28	9997.14	8325.6	7734.14	9557.44	4705.96	7689.34	8574.65	15867.6	7746.12	8100.19	14887.9	7269	8020.79	12659.8	7199.47	7178.31	10768.5	7080.27	7654.59	10111.8	8273.08	7749.89	9270.52	8236.96	7505.25	8347.37	7435.72	7689.94
Basiliscus vittatus	9548.6	20320.6	8417.54	10011.3	19566.7	7953.18	9426.37	14149.1	5680.81	11744.9	12352.7	4862.21	11081.5	11035.1	7917.83	11097.4	9986.93	8764.43	11754.9	8342.32	7123.01	11229.8	9342.96	8872.98	9853.25	3653.73	9102.55	8219.74	20338.7	8372.94	7642.55	19679.7	8185.11	8308.79	14211.4	5615.68	5945.53	12248.6	4884.17	6611.59	10995.5	7792.37	6764.47	10196.7	8881.59	5937.9	8283.14	7001.04	6476.07
Blanus cinereus	9002.06	12509	6868.96	9499.71	11957.8	6868.34	9480.74	11073.9	7099.68	9887.6	9420.89	7425.25	9366.56	9487.92	8310.08	9373.5	9172.66	8295.48	9356.32	8507.34	7271.86	9392.26	8711.97	7817.17	9296.84	7145.74	7725.95	8804.75	12496.7	6877.22	8305.62	11919.9	6796.9	8294.19	11017.8	7059.69	7777.64	9381.58	7414.56	8089.75	9518.26	8114.08	8182.75	9202.78	8179.62	8412.11	8455.1	7174.83	8279.64
Bradypodion pumilum	8965.5	12925.4	7154.68	9114.88	12735.9	7137.26	9143.91	12485.3	7158.76	10639.2	11049.2	6687.6	10138.1	10569.1	8016.26	10089.5	9964.1	8221.75	10461.2	9271.93	7644.03	10167.7	9446.01	8313.86	9385.14	6368.7	7378.28	8772.18	12953.2	7171.09	8629.11	12789.2	7219.85	8602.51	12562.7	7192.53	7041.26	11022.4	6647.37	7568.23	10610	8069.55	7599.37	9944.57	8357.87	7251.21	9202.62	7570.03	7510.78
Chalcides chalcides	9156.96	15735.4	7971.24	9708.83	14787.4	7573.59	9467.33	12489.4	7154.05	10508.9	10512.9	7232.75	9925.29	10502.5	8602.9	9882.23	10051.1	8775.02	10433.8	9008.66	7547.75	10214.7	9410.97	8243.17	9439.59	5585.13	7845.81	8610.46	15744.3	7996.15	8014.93	14894.5	7595.88	8251.57	12508	7137.11	7183.62	10573.8	7218.09	7767.36	10592.4	8572.37	7742.52	10004.1	8744.03	7236.31	9059.97	7619.53	7484.06
Bachia flavescens	9093.67	14720.4	7235.72	9538.16	13839.9	7026.62	9439.58	12032.8	6882.39	10156.7	10123.8	7163.08	9791.98	10160.5	8018.34	9791.6	9795.39	8095.21	10083.4	8676.1	7435.55	9784.09	8937.21	8307.54	9536.12	5556.22	8046.28	8652.43	14705.2	7220.43	8232.76	13871.3	7043.29	8266.96	12036	6746.57	7564.81	10092.6	7087.31	7926.41	10236.1	8028.57	7836.06	9800.37	8088.42	7546.8	8569.88	7473.89	7737.6
Trioceros jacksonii	8634.14	21634.1	10124.4	8772.54	21300.8	9841.88	9531.32	14159.6	6744.38	11939	11836.1	6400.17	10940.8	11083.5	8074.61	10676.3	10724.8	8522.4	11434.8	10239.5	7371.56	11000.1	9853.12	8536.85	9531.85	4725.75	7893.37	8487.94	21625.1	10120.1	8407.27	21320.5	9828.54	8237.72	14203.4	6746	5933.29	11911.7	6274.16	6835.12	11220.1	8075.87	7074.14	10982.2	8467.96	6412.03	10220.1	7353.67	6724.48
Dasia olivacea	9077.45	19470.5	7031.92	9879.21	18207.4	6769.45	9492.48	13014.2	6090.5	11400.3	10636.2	5821.13	10454.5	10167.4	8187.03	10217	9215.25	8388.49	10853.6	8085.56	6791.19	10572	8130.03	8417.2	9921.49	3571.26	8777.28	8289.33	19416.9	6960.47	7607.19	18234.7	6758.17	8033.34	12983.8	6062.45	6249.51	10601.5	5733.5	7268.15	10067.9	8074.68	7396.75	9004.81	8366.71	6778.43	8259.71	6867.5	7102.68
Draco volans	8863.81	19253.2	10751.2	9011.15	18911.8	10412.2	8964.01	14978.7	7221.88	11943.5	12383.1	5795.46	11457.4	12382.1	8493.78	10901.7	12001.4	9218.59	12245.2	10827.2	7682.39	11184.4	11435.8	9519.7	10034.1	5777.65	7926.22	8366.7	19268.9	10718.8	8125.39	18954.2	10417.4	8268.12	14958	7234.25	5516.24	12418.2	5837.5	5951.42	12057.7	8539.29	6733.08	11927.5	9346.57	5325.93	10513.9	7910.17	6521.21
Eublepharis macularius	9097.76	18007.7	6869.72	9761.53	17265	6843.83	9405.78	12778.2	6145.96	11144.8	9551.37	6948.23	10402.5	9447.47	8170.85	10011.1	9732.31	8320.75	10405.5	7576.19	6811.3	10164.8	8151.15	7813.5	9714.21	3933.42	8870.65	8236.57	17988.1	6805.15	7577.42	17247.9	6803.41	8201.11	12776	6317.23	6445.75	9602.64	6719	7204.93	9488.46	8176.36	7584.36	9538.23	8330.46	7166.18	7631.13	6857.52	7531.68
Plestiodon marginatus	9100.45	14079.3	7093	9404.22	13540.9	6994.88	9290.57	10846	7180.17	10296.2	9873.19	6963.96	9615.51	9811.24	7948.02	9563.59	9611.85	8052.89	10134	9100.86	7311.75	9821.86	9160.62	8013.57	9364.64	6810.8	8075.61	8689.58	14073.8	7037.97	8405.22	13504.7	6887.43	8442.22	10811.2	7044.35	7397.22	9883.15	7011.69	7957.69	9855.59	7859.82	7895.87	9632.95	7935.63	7512.18	9114.82	7228.16	7775.29
Gekko gecko	9967.51	23297.5	8856.53	10695.3	22281.8	8649.49	9665.29	12961	6222.99	11319.4	10208.6	5686.52	10276	8760.24	7821.24	10269.4	7716.29	7825.36	10903.3	6380.82	6981.23	10559.6	6780.96	7966.05	10711.3	1114.83	9071.98	7874.37	23296	8862.58	7167.04	22367.2	8485.75	7694.12	13101.1	6240.84	5779.34	10556.6	5303.05	6714.33	8652.96	7501.07	6979.01	7443.73	7967.18	6767.03	5871.34	7139.44	6945.29
Amphisbaena scutigerum	9178.65	13377.8	7135.17	9931.03	12577.9	6742.56	10038.2	12084.9	6659.05	10729.9	9583.95	7361.36	10191.5	9458.48	8190.56	9951.26	9523.17	8390.06	9535.58	8259.04	6930.4	9812.6	8468.94	7771.92	9620.69	6107.09	7783.29	8403.88	13362.2	7171.23	7670.3	12629.8	6841.33	7580.93	12136.3	6685.33	6909.92	9536.45	7249.71	7494.34	9428.03	8231.59	7828.65	9511.17	8509.11	8081.58	8248.71	7023.07	7965.18
Lygodactylus picturatus	8915.98	13808.1	7681.21	9157.16	13456.2	7684.25	9153.86	11382.3	7125.66	10621.8	9672.11	7276.49	9942.8	9819.24	8290.79	9909.36	9268.94	8188.96	10461.9	8996.74	7479.34	10036.6	8999.98	8067.69	9532.56	6924.97	7925.77	8484.06	13828.9	7689.78	8189.45	13467.5	7612.76	8237.02	11379.7	7102.71	7001.95	9582.48	7151.9	7788.84	9743.37	8190.93	7878.48	9118.88	8289.33	7244.36	8917.54	7492.63	7654.5
Melanoseps loveridgei	8900.5	13316.3	7234.69	9404.32	12826.9	7178.21	9480.6	11878.6	7230.94	10029.9	9477.57	7364.53	9534.55	9885.69	8013.55	9487.08	9456.03	7980.28	9665.2	8920.37	7090.73	9610.75	9010.9	7796.3	9401.84	6606.14	7579.35	8668.49	13323.3	7243.12	8152.32	12809.2	7210.26	8096.61	11862.8	7185.82	7648.38	9524.45	7229.02	8117	9847.75	7957.3	8129.19	9364.4	7911.91	7999.83	8877.72	7153.31	8050.72
Ophiodes fragilis	9171.75	16511	7563.13	9755.92	15582.9	7252.79	10048.7	11825.5	6877.15	10427	10648.9	6524.31	10109.8	10188.5	8254.78	10036.5	9072.58	8370.07	10394.1	8481.6	7436.75	10202.4	8708.86	8114.09	9638.37	5041.32	7966	8439.79	16539.5	7578.45	7840.39	15606.6	7242.21	7622.35	11823.1	6916.54	7235.65	10799.7	6664.77	7462.46	10176.1	8173.91	7639.72	9112.97	8449.85	7273.52	8628.02	7393.38	7452.98
Pseudopus apodus	8983.46	17077.1	9216.86	9653.39	16330.5	8470.4	9738.18	13228.2	7234.5	10910.9	11186	7042.02	10484.9	10767.9	8490.98	10371.4	10196	8528.2	10856.1	9178.59	7203.23	10599.3	9232.74	7769.81	9686.33	5214.17	6928.77	8545.73	17133.8	9192.89	7863.75	16187.5	8451.34	7824.47	13197.2	7238.83	6779.55	11355.1	7012.32	7256	10858.8	8605.63	7356.61	10183	8594.35	6809.34	9057.72	7255.7	7133.43
Lepidothyris fernandi	9057.1	21210.1	7108	10232.7	20350.8	6882.64	9981.31	14009.2	5661.82	11319.2	12249.3	4984.74	10319.9	10256.2	8108.76	10312.4	9526.58	8541.72	11085.2	8148.98	7557.74	10454	8890.23	8573.49	9953.84	2914.9	8580.04	8267.26	21170.3	7129.05	7236.64	20167.6	6589.57	7801.26	13959.9	5508.68	6625.61	11989.4	4901.57	7392.5	10558.8	8120.87	7227.24	9587.19	8386.8	6587.73	8149.29	7346.06	7071.64
Takydromus sexlineatus	9196.18	15880.4	7850.9	9796.29	15106.2	7662	9354.19	11305	6895.9	10008.2	9622.28	6571.93	9700.94	9757.64	7688.97	9685.19	8833.9	8213.59	10165.9	8195.24	7321.9	9798.42	8515.55	8104	9265.99	5442.28	7745.13	8727.47	15886.8	7890.76	8141.93	15079.3	7679.78	8348.92	11376.3	6899.61	7720.19	9636.32	6469.69	7980.46	9740.06	7726.17	7912.94	8860.7	8206.5	7566.26	8235.42	7369.67	7810.26
Teratoscincus scincus	8916.17	15520.3	7701.85	9310.81	14986.5	7550.42	9264.16	11799.4	6764.35	10309.8	9607.69	7455.78	9979.1	9700.86	8004.85	9640.74	9297.68	8327.74	10152	8760.15	7026.35	9867.26	8641.22	7985.61	9414.3	5926.26	8068.18	8415.66	15512.8	7684.36	8091.18	14969.7	7548.66	8438.29	11788.3	6757.65	7391.37	9524.24	7189.26	7713.48	9611.16	7967.98	7989.55	9266.1	8272.16	7571.88	8636.83	7119.3	7758.45
Tropidurus torquatus	9321.67	17344.6	7236.04	9838.41	16843.8	7203.34	9379.08	12605.7	6401.84	11231	10570.6	5973.31	10671.2	10643.8	8206.65	10779.5	9639.64	8798.98	11436.7	9023.72	7478.03	11025	9496.61	8538.38	9829.15	5242.82	8060.32	8280.37	17442.9	7263.06	7759.83	16886.3	7210.89	8301.45	12585.3	6361.77	6361.85	10562.8	6137.98	6833.05	10528.7	8173.34	6997.79	9604.62	8932.69	6321.28	9358.37	7802.14	6757.45
Cerastes cerastes	9315.33	14377	7107.23	9728.9	13910.6	6993.99	9754.71	11637.8	6896.56	11771.2	10300.7	6744.72	10587.5	10313.9	8576.98	10388.1	9317.96	8045.51	10450.6	8588.18	6946.26	10344.6	8747.53	7528.49	9572.05	5319.55	7945.69	8325.05	14379.1	7086.85	7954	13969.3	6992.94	7957.12	11653.5	6972.38	5821.32	10343.1	6980.97	7069.78	10299.6	8590.3	7403.65	9364.71	8220.9	7252.04	8575.45	7180.88	7384.14
Dendrelaphis pictus	9261.11	15353.2	7006.24	9817.38	14652.8	6992.85	9770.49	11390.9	6950.7	11431.8	10126.7	7407.05	10333.6	9844.29	8936.25	10221.9	8890.64	8687.91	10881.1	8509.73	7579.69	10602.1	8672.17	8165.76	9794.36	5551.08	7995.29	7904.26	15247.7	7011.54	7471.92	14609	7014.03	7815.56	11301.7	6931.34	6193.85	9738.95	7484.91	7150.52	9885.67	8925.2	7507.73	8806.23	8689.99	6855.32	8385.74	7617.29	7130.32
Eryx jaculus	9672.11	13745.3	6983.43	10177.7	13092.2	6975.84	10137.1	11390.2	7115.51	11185.8	9553.8	7637.7	10120.5	9805.21	9190.89	9833.09	8974.93	8791.94	9930.83	8130.29	7188.84	9988.88	8302.95	7739.66	9609.64	5936.92	7671.84	8204.01	13796.9	6924.77	7702.83	13105.7	6883.92	7714.67	11506.6	7007.24	6424.85	9548.97	7623.4	7484.96	9814.81	9122.77	7816.93	8913.83	8718.53	7771.88	8134.76	7104.53	7691.98
Pantherophis guttatus	9347.14	14999.1	7053.03	10217.2	14230.3	6939.86	10005.7	11562.9	7148.71	11846	9723.3	7452.49	10484.6	9579.5	9112.32	10169.5	9076.43	7780.16	10654.7	7967.73	6667.55	10302.9	8313.04	7451.33	9652.22	5149.46	7672.94	8190.92	14998.1	7065.81	7343.83	14245.2	7155.02	7612.65	11588.8	7209.32	5810.61	9677.63	7633.42	7155.72	9590.57	9226.3	7511.07	9160.21	7911.7	6954.65	8019.91	6774.62	7391.79
Xerotyphlops vermicularis	8932.39	12009.1	7105.84	9350.49	11608.1	7150.67	9594.1	10263.3	7407.34	9862.38	9435.86	7529.18	9539.43	9474.53	8155.48	9312.03	9257.18	8280.81	9302.87	8251.92	7592.04	9358.56	8630.51	7838.66	9413.26	7646.58	7819.32	8690.86	12030.6	7135.54	8278.4	11545	7157.61	8139.3	10350.1	7337.06	7841.47	9295.14	7610.8	8169.91	9487.87	8083.86	8353.53	9219.18	8230.44	8474.51	8205.79	7508.24	8333.01
Ablepharus kitaibelii	8865.38	14076.3	7261.15	9371.72	13781	7126.99	9212.97	11192.7	6668.43	9899.33	9903.3	6616.53	9419.06	9704.25	7963.58	9478.71	9526.04	8003.76	9854.5	8786.94	7656.44	9540.16	9188.72	8181.16	9569.92	6427.46	8254.83	8641.99	14039.4	7272.79	8238.91	13733.7	7221.89	8374.49	11291.2	6638.36	7701.6	9801.96	6601.35	8185.78	9575.22	7856	8159.16	9466.95	8012.87	7845.56	8628.24	7540.5	8104.98
Agama agama	9163.9	18980.1	7418.12	9564.63	18532.4	7166.93	8996.99	13206.2	6157.86	11779	10718.9	5601.92	11116.9	10996.8	7726.69	10897.4	10504.6	8373	11799.4	8885.53	6354.96	11262.8	9994.88	8416.66	9896.98	4995.35	7786.86	8287.4	19010	7570.88	7764.93	18569.2	7706.77	7974.83	13214.8	6425.08	5289.37	10977.4	6830.95	6600.44	11139.2	8702.8	7237.69	10570.8	9245.85	5642.68	9428.58	8073.09	6913.66
Chalcides sepsoides	8826.42	13689.8	7323.89	9530.66	12824.7	7080.32	9536.29	11464.1	7011.1	9923.73	10135.9	7071.82	9690.58	9640.52	8020.52	9636.7	9553.72	8118.23	9758.42	8844.03	7285.26	9651.71	8972.25	7742.27	9510.01	6528.61	8057.45	8679.27	13691.3	7325	8014.35	12766.2	7042.53	8009.05	11397.4	6932.84	7683.74	10120.5	7078.53	7988.87	9615.22	7941.99	8046.64	9526.01	8027.98	7951.91	8839.91	7205.16	8036.38
Hemiergis quadrilineata	8919.39	12106.3	7412.21	9176.23	11860.6	7362.53	9171.62	10747.8	7160.16	9918.7	9883.7	7401.17	9513.72	10061.6	8005.69	9611.57	9535.66	7917.14	9840.57	9243.94	7286.91	9626.66	9305.44	7859.28	9213.4	7854.1	7611.44	8746.2	12096.9	7401.19	8509.79	11873.1	7361.27	8515.91	10754.3	7145.23	7745.2	9925.22	7423.26	8207.86	10066.6	8000.53	8053.34	9539.24	7910.29	7835.51	9325.61	7336.54	8001.78
Hydrophis platurus	9436.56	14959.8	6590.15	9803.62	14135.3	6396.44	9704.06	12536.7	6973.94	10574.1	10710.5	6620.84	10116.4	10588.2	8096.76	10092.4	9712.53	8102.8	10255.7	9077.06	7301.45	10113.4	9253.8	7829.47	9488.98	5120.68	8036.05	8581.9	14961.3	6611.42	8150.54	14120.6	6417.4	8155.08	12559.1	6951.66	7123.19	10851.2	6786.19	7702.02	10747.5	8129.63	7690.5	9847.66	8166.43	7383.65	9121.26	7277.3	7592.91
Boaedon fuliginosus	9400.73	14511.8	7442.17	9909.2	14004.6	7326.64	9854.09	11795.2	7367.57	11466	9931.6	7600.72	10447.5	9955.37	8882.15	10077.8	9008.27	8079.73	10276.3	8314.74	7091.59	10218	8364.84	7648.86	9582.15	5509.29	7210.36	8267.3	14511.5	7457.1	7810.61	13948.5	7398.15	7758.25	11760.4	7330.44	6185.95	9866.63	7543.24	7202.27	9835.14	8888.04	7634.59	9045.97	8089.3	7403.95	8348.9	6946.59	7507.18
Chrysopelea ornata	9732.87	17893.4	7739.96	10437.4	17179.4	7596.15	9754.08	12891.7	6968.01	12298.9	10228.5	7576.7	10848.6	10146.4	9273.77	10454.7	8848.69	9019.03	11421.3	8791.07	7245.39	11052.1	8663.53	8440.21	9999.19	4006.87	7568.07	7996.09	17923.4	7740.1	7336.55	17310.6	7604.01	7947.64	12916.4	6963.49	5345.26	10410.9	7514.64	6809.02	10150.2	9210.09	7185.33	8835.15	9022.5	6209.14	8904.26	7205.38	6513.72
Dasypeltis gansi	9737.92	13998.5	6720.33	10217.2	13441.3	6770.45	9891.46	11354.4	7059.75	11280.8	9892.54	7764.1	10083.1	10195	8788.76	9682.5	9032.75	8437.49	10102.1	8436.88	7201.84	10015.4	8442.25	7775.65	9264.46	6458.02	8001.23	8637.28	14102.8	6688.99	8126.48	13620.2	6722.46	8130.97	11589.2	7082.44	6492.5	10270.7	7767.24	7654.67	10462.5	8787.59	7847.91	9175.17	8459.14	7342.07	8597.31	7237.64	7448.69
Epicrates cenchria	9594.14	18700.9	6864.3	10958.4	17421.1	6614.54	10658.2	14222.9	6854.25	13160.2	10503.8	7601.37	11031.8	10822.1	10336	10184.1	9614.04	9086.94	10737.6	7390.7	6983.55	10998	8060.59	7810.47	10243.1	3144.08	8094.15	7545.98	18700.8	6756.37	6202.97	17218.6	6558.43	6727.95	14145.7	6650.24	4371.21	10193.4	7282.84	6498.14	10645.6	10216	7371.95	9494.49	8878.42	7142.52	7221.78	6939.68	6784.73
Phelsuma grandis	9370.85	16003.3	7184.92	9863.36	14894.5	6958.27	9674.35	11639.7	6632.72	11084.8	9376.7	6602.45	10609.4	9473.61	8081.61	10320.9	9058.22	8180.2	10940.2	8541.44	7241.81	10387.3	8630.74	8202.19	9634.61	5659.29	8671.2	8258.85	15971.6	7244.53	7655.76	14983.7	7063.33	7868.62	11623	6626.98	6542.08	9296.03	6668.54	7241.36	9357.9	8211.88	7489.25	9033.99	8254.71	6684.97	8312.38	7298.29	7339.11
Pogona vitticeps	8852.76	19932.8	6938.39	9329.5	19346.6	6747.79	9512.13	12971	5105.41	11857	10828.4	5480.46	11080.7	10933.2	7138.36	10332.7	10773.6	8292.44	11483.9	9646.07	7864.75	10594	10196.8	8736.58	9626.25	4626.05	9052.33	7829.39	19894.4	6857.79	7448.84	19462.6	6672.37	8141.6	12927.6	5032.63	6391.39	10622.2	5136.69	6767.63	10760.4	6822.72	7207.72	10604.7	7866.71	6111.65	9482.28	7456.82	6937.43
Rieppeleon brevicaudatus	9206.78	12950.3	6764.54	9665.52	12632.8	6753.9	9812.24	12373.6	6709.87	10471.9	11424.5	6981.41	9803.69	10631.5	7805.68	9724.98	10179.1	8012.24	10073.2	9092.86	7277.19	9789.98	9445.86	8257.99	9253.61	6735.73	7386.25	8406.68	12920.4	6752.68	7963.38	12620	6738.77	7756.7	12307.5	6742.48	7181.82	11479.7	6961.7	7873.53	10601.8	7902.45	8009.94	10304.2	8147.44	7544.32	9203.76	7433.68	7911.69
Python regius	10375.8	19572.9	8263.4	11550.8	18359.8	7903.55	11289.8	15916.6	7653.39	12482.5	12607.2	7694.22	11295.5	12328.2	9867.6	10478.6	10852.7	9662.67	10994.9	10701.4	6696.82	11018.1	10317.9	7854.52	9981.32	4830.3	7413.39	8470.77	19721.4	8318.25	7193.16	18398.6	7977.71	7214.88	16422.4	7794.72	5428.32	12586.8	7932.67	6512.67	12471.7	9828.1	7082.08	11268.7	9458.85	6873.21	10997.2	6553.19	6740.44
[truncated: 134 more columns]

## Sheet: Fig. 4 (Subdivisions coords S2)
Landmark subsets delineating major brain subdivisions:
Telencephalon	1, 2, 3*, 4, 5, 10, 11, 12, 13, 14, 19, 20, 21, 22, 23, 24, 25, 26
Diencephalon	6, 15, 43, 44, 45*, 54, 55, 61
Mesencephalon	7, 8, 16, 17, 27, 28, 45*, 48, 49, 52, 53, 58, 59
Cerebellum (15 landmarks)	30, 31, 32, 33, 34, 35, 36, 37, 38, 39, 40, 41, 42, 50, 51
Medulla oblongata	9, 18, 29, 45*, 46, 47, 56, 57, 60
* in common between Diencephalon, Mesencephalon and Medulla Oblongata
	Landmark 1			Landmark 2			Landmark 3			Landmark 4			Landmark 5			Landmark 6			Landmark 7			Landmark 8			Landmark 9			Landmark 10			Landmark 11			Landmark 12			Landmark 13			Landmark 14			Landmark 15			Landmark 16			Landmark 17
Id	RawCoord1	RawCoord2	RawCoord3	RawCoord4	RawCoord5	RawCoord6	RawCoord7	RawCoord8	RawCoord9	RawCoord10	RawCoord11	RawCoord12	RawCoord13	RawCoord14	RawCoord15	RawCoord16	RawCoord17	RawCoord18	RawCoord19	RawCoord20	RawCoord21	RawCoord22	RawCoord23	RawCoord24	RawCoord25	RawCoord26	RawCoord27	RawCoord28	RawCoord29	RawCoord30	RawCoord31	RawCoord32	RawCoord33	RawCoord34	RawCoord35	RawCoord36	RawCoord37	RawCoord38	RawCoord39	RawCoord40	RawCoord41	RawCoord42	RawCoord43	RawCoord44	RawCoord45	RawCoord46	RawCoord47	RawCoord48	RawCoord49
Acontias meleagris	9113.14	14408.6	7109.35	9738.11	13118.4	6823.04	9551.97	11490.4	7057.62	10150.4	8952.76	7431.49	9671.9	9446.45	8182.69	9597.36	9211.16	8285	9499.52	8150.65	7487.69	9569.9	8281.98	7828.45	9405.7	5530.07	7821.68	8582.83	14337.7	7070.69	7986.5	13097.5	6794.54	8155.1	11489.8	7014.34	7501.56	9041.54	7430.4	7930.2	9419.04	8163.05	8024.78	9209.36	8317.32	8210.07	8125.47	7494.32	8059.72
Anguis fragilis	9147.11	15862.9	7746.44	9650.5	14867.1	7236.32	9630.85	12670.2	7185.62	10463	10789.4	6866.68	9987.84	10077.6	8305.64	9896.04	9216.95	8186.24	10142.9	8322.34	7353.62	10005.8	8343.76	7726.9	9556.08	4691.71	7683.06	8563.46	15867.3	7738.87	8098.15	14881.5	7281.37	8021.74	12669.5	7186.31	7177.83	10762.1	7062.34	7666.96	10094.3	8278.56	7749.37	9275.69	8225.04	7505.64	8323.79	7425.02	7696.16
Basiliscus vittatus	9549.24	20326.1	8404.1	10021.3	19562.2	7979.34	9426.63	14170.5	5649.47	11757.8	12330.8	4875.5	11105.2	11012.4	7917.63	11091.5	10001.5	8763.71	11765.5	8388.54	7138.37	11217.6	9321.54	8904.34	9838.69	3658.03	9044.55	8216.11	20339.8	8365.03	7644.2	19690.1	8193.31	8308.64	14218.2	5598.63	5938.6	12226.4	4892.06	6583.7	10944.3	7808.33	6732	10174	8829.23	5934.1	8302.23	6991	6454.76
Blanus cinereus	9005.7	12508.8	6868.45	9501.31	11951.2	6867.16	9481.99	11081.6	7103.11	9887.61	9418.78	7434.77	9375.63	9500.25	8305.23	9367.24	9181.98	8309.02	9356.33	8512.49	7270.18	9391.14	8709.01	7819	9297.67	7143.6	7736.77	8807.83	12497.4	6867.11	8308.51	11925.3	6795.47	8290.48	11017	7066.54	7777.62	9386.47	7422.33	8072.83	9514.09	8105.91	8182.93	9207.12	8181.68	8412.74	8452.35	7174.07	8279
Bradypodion pumilum	8948.61	12929.3	7164.05	9111.74	12747	7137.25	9154.25	12485.2	7138.28	10638.3	11059.1	6682.06	10125.5	10585	8018.34	10091.2	9973.16	8201.26	10461.2	9287.17	7650.19	10173.1	9446.76	8303.1	9383.81	6374.48	7373.1	8763.18	12952.6	7168.31	8622.14	12777.7	7205.17	8594.62	12567.5	7177.16	7041.23	11023.5	6638.41	7558	10601.5	8066.04	7588.03	9923.71	8329.5	7251.35	9205.41	7562.69	7499.56
Chalcides chalcides	9168.38	15731.5	7984.84	9708.83	14767.9	7568.49	9487.18	12469.5	7129.6	10508.9	10505.6	7247.65	9919.69	10520.8	8596.13	9882.2	10032.5	8778.33	10433.9	9010.25	7569.83	10202.4	9417.69	8277.52	9435.97	5598.59	7828.61	8586.97	15740.1	8000.07	8014.93	14894.5	7595.88	8246.23	12464.9	7152.58	7183.62	10581.2	7232.11	7751.55	10573.1	8574.31	7736.26	10011.5	8729.41	7235.94	9062.81	7642.38	7472.98
Bachia flavescens	9086.6	14719.8	7223.08	9538.47	13812.5	7029.62	9434.58	12056.9	6874.07	10155.9	10144.3	7141.38	9792.05	10175	8012.17	9790.85	9787.81	8098.34	10083.7	8665.38	7452.19	9800.28	8968.83	8272.17	9531	5545.62	8025.8	8649.59	14704.8	7236.73	8232.68	13880.1	7039.21	8270.18	12051.7	6736.91	7564.63	10108.8	7094.34	7930.45	10227.7	8036.38	7828.28	9785.56	8071.47	7544.16	8586.16	7477.94	7735.88
Trioceros jacksonii	8671.19	21606.5	10117.4	8774.03	21277.7	9850.3	9555.85	14133.9	6727.65	11939.1	11862	6371.15	10917.8	11086.1	8086.35	10675.2	10739.3	8494.67	11434.8	10244.4	7359.56	10984.7	9856.84	8562.48	9534.15	4744.29	7884.64	8490.09	21632.2	10095.6	8403.36	21275.6	9821.41	8258.74	14238.2	6729.65	5932.92	11949	6244.26	6852.13	11234	8082.86	7087.81	11001.9	8459.79	6413.69	10234	7342.94	6706.83
Dasia olivacea	9081.22	19477.7	7005.13	9879.21	18148.9	6751.65	9506.64	12995.5	6085.89	11400.2	10598.5	5831.76	10438.4	10155.6	8197.07	10213.7	9241.43	8392.01	10857.4	8069.08	6824.6	10588.4	8148.66	8372.18	9924	3591.23	8759.05	8294.48	19417.4	6945.32	7607.19	18205.1	6762.86	8006.61	12956.2	6029.26	6244.59	10580	5750.01	7263.53	10079.5	8069.71	7391.61	9014.63	8351.68	6777.85	8267.37	6878.6	7104.85
Draco volans	8873.81	19257.1	10743	9011.02	18890.1	10411	8956.08	14970.6	7273.59	11932.1	12424.1	5787.62	11420.8	12398.3	8507.58	10889.6	12020.5	9172.96	12248.5	10871.3	7688.34	11175	11457.3	9514.33	10051.7	5814.54	7948.19	8366.02	19261.8	10730.1	8124.47	18930.3	10403.2	8278.13	14963.3	7245.76	5515.73	12431.4	5844.46	5957.89	12081.5	8530.36	6742.63	11960.5	9308.48	5324.73	10549.1	7924.51	6499.71
Eublepharis macularius	9126.81	17994.4	6836.59	9762.45	17256	6856.87	9405.48	12778.6	6150.24	11144.8	9538.3	6970.43	10409.9	9443.63	8172.3	10018.2	9737.8	8303.3	10407.3	7584.17	6810.31	10165.2	8169.25	7787.72	9717.7	3941.71	8880.14	8227.02	17981.4	6789.26	7575.85	17224.1	6785.01	8208.23	12794.5	6299.4	6452.23	9619.45	6689.79	7219.92	9476.62	8180.95	7592.95	9483.26	8323.49	7167.16	7621.14	6866.33	7512.21
Plestiodon marginatus	9099.53	14080.8	7085.4	9400.55	13515	6985.17	9298.97	10853.8	7165.74	10297.7	9885.72	6977.81	9600.9	9822.38	7951.08	9561.8	9593.73	8065.61	10134.3	9102.61	7307.39	9815.35	9173.96	8018.03	9372.15	6833.22	8045.02	8677.68	14072.7	7032.86	8404.22	13503.7	6894.07	8420.84	10812.8	7017.13	7397.22	9883.15	7011.69	7978.89	9866.28	7867.13	7894.98	9625.34	7942.36	7510.98	9107.06	7232.18	7779.75
Gekko gecko	9966.87	23308.1	8811.97	10695.3	22227.2	8600.84	9653.43	12974	6209.73	11319.6	10203.6	5638.77	10279.9	8719.84	7819.63	10265	7722.56	7858.13	10903.3	6443.22	6962.59	10553.9	6789.53	7977.88	10718.8	1123.03	9107.46	7881.53	23301.3	8841.87	7167.04	22367.2	8485.75	7681.75	13077.8	6228.59	5769.67	10538.8	5332.54	6756.66	8694.57	7501.7	6962.16	7421.45	7925.5	6762.77	5888.81	7137.2	6962.61
Amphisbaena scutigerum	9182.68	13377.5	7137.34	9927.81	12575.3	6727.87	10034.7	12090.5	6651.49	10729.9	9571.44	7366.02	10204.6	9475.32	8177.15	9950.24	9517.16	8393.19	9543	8285.9	6948	9809.21	8460.57	7768.39	9625.78	6112.87	7795.1	8402.74	13359.2	7185.19	7664.77	12620	6856.55	7582.04	12138.9	6684.75	6909.92	9552.72	7271.49	7496.53	9419.26	8235.28	7826.19	9498.93	8509.57	8081.11	8275.39	7030.8	7957.11
Lygodactylus picturatus	8893.41	13814.9	7679.4	9157.05	13456.5	7685.07	9133.36	11409.5	7125.55	10621.8	9672.11	7276.49	9940.82	9816.15	8291.7	9905.19	9275.38	8194.78	10461.9	9013.73	7480.88	10052.4	9007.64	8058.2	9538.9	6922.15	7940.61	8492.45	13829	7691.02	8191.49	13475.8	7611.99	8250.69	11400	7093.29	7001.95	9603.53	7156.67	7807.59	9747.81	8194.11	7873.82	9111.99	8287.63	7245.01	8910.45	7493.7	7661.9
Melanoseps loveridgei	8909.34	13315.3	7229.26	9402.77	12834.9	7184.87	9476.59	11897.7	7214.05	10029.8	9482	7354.11	9536.14	9901.56	8010.74	9478.71	9468.46	8000.31	9666.83	8926.61	7092.44	9617.51	9012.25	7777.8	9399.23	6601.83	7572.74	8656.5	13323.4	7234.86	8153.6	12814.8	7214.36	8088.32	11849.3	7169.06	7648.15	9531.75	7241.6	8101.93	9856.11	7948.94	8132.92	9371.55	7920.83	8005.35	8869.52	7139.59	8050.93
Ophiodes fragilis	9145.75	16521	7564.1	9758.46	15569.6	7282.72	10064.9	11801.3	6862.43	10436.8	10671.8	6548.51	10094.9	10156	8272.06	10043.4	9089.32	8354.63	10393.5	8493.25	7460.43	10202.1	8694.25	8116.84	9624.51	5042.37	7923.18	8451.21	16540.1	7584.23	7839.78	15573.2	7247.3	7617.24	11816.2	6893.51	7222.7	10783.7	6700.2	7477.14	10193.1	8188.51	7643.81	9134.91	8455.92	7273.56	8635.56	7389.64	7454.01
Pseudopus apodus	8994.76	17094.4	9199.31	9653.98	16333.2	8487.78	9744.62	13240.8	7194.13	10910.9	11158.3	7056.38	10489.9	10761.5	8486.6	10373.1	10163.9	8522.7	10857.2	9160.69	7233.47	10585.6	9190.22	7787.13	9690.71	5260.21	6918.95	8516.33	17137.5	9192.06	7863.51	16177.8	8474.32	7833.52	13213.3	7237.11	6778.26	11333.2	6994.34	7267.93	10827.1	8616.05	7356.54	10169.3	8596.61	6806.53	9065.19	7266.34	7141.01
Lepidothyris fernandi	9055.89	21208.4	7129.39	10232.9	20340.3	6875.52	9993.55	13987.4	5674.94	11314.6	12221.8	4977.58	10300.9	10290.6	8150.23	10309.6	9565.34	8528.38	11084.6	8188.47	7542.75	10434.2	8949.3	8581.86	9946.21	2931.13	8547.96	8243.86	21176	7111.55	7236.26	20145.1	6612.02	7838.41	14012.7	5505.97	6626.12	11973.5	4921.31	7414.53	10560.9	8166.37	7226.24	9634	8336.52	6584.79	8154.5	7361.54	7061.63
Takydromus sexlineatus	9190.74	15880.4	7846.64	9792.59	15090.5	7654.7	9369.66	11283.9	6888.66	10012.7	9662.02	6557.39	9676.91	9755.64	7701.59	9689.79	8851.21	8205.35	10166.1	8205.57	7333.98	9819.87	8532.06	8083.57	9252.8	5442.73	7717.23	8713.61	15887.4	7886.81	8142.23	15098.2	7684.9	8324.12	11361.6	6875.57	7716.12	9653.24	6482.66	7985.99	9800.72	7718.82	7904.72	8875.56	8191.22	7565.99	8216.57	7391.86	7810.52
Teratoscincus scincus	8914.93	15517.7	7710.7	9311.09	14966.7	7539.24	9274.77	11795.8	6729.19	10307.2	9605.77	7470.14	9968.64	9686.46	8013.89	9664.22	9294.56	8297.74	10151.3	8750.21	7024.18	9879.46	8641.68	7961.23	9411.23	5937.25	8032.35	8420.17	15508.3	7702.82	8088.99	14973.3	7568.05	8435.36	11791.5	6748.9	7392.18	9530.57	7190.43	7736.66	9627.52	7976.52	7993.95	9243.14	8286.93	7571.79	8641.51	7134.45	7766.3
Tropidurus torquatus	9329.94	17345.8	7237.8	9838.6	16834.7	7191.65	9381.6	12614.3	6368.74	11222	10574.8	5953.82	10651.8	10625.3	8227.08	10792.1	9661.79	8769.14	11430.9	9025.92	7442.38	11053	9466.75	8523.66	9838.67	5243.26	8096.24	8271.36	17448.3	7227.1	7757.88	16889.7	7223.12	8317.77	12598.4	6375.48	6357.45	10559.4	6161.66	6815.25	10517.7	8166.18	6994.02	9621.61	8925.23	6321.37	9359.71	7788.23	6717.18
Cerastes cerastes	9314.06	14374.3	7118.97	9729.1	13923	7000.91	9752.29	11653.1	6866.56	11766	10307.2	6731.8	10588.3	10329.5	8572.4	10387.7	9318.6	8050.33	10450.4	8580.59	6947.66	10342.2	8732.82	7528.91	9577.73	5351.34	7934.89	8316.64	14379.6	7080.5	7954.87	13953	6985.43	7952.18	11653.4	6955.08	5813.58	10342.7	6998.63	7072.29	10307	8588.14	7392.85	9374.65	8206.99	7252.02	8600.55	7171.14	7396
Dendrelaphis pictus	9237.28	15353.5	7010.1	9812.85	14634.6	6960.29	9790.88	11358.7	6955.69	11433.1	10105.1	7444.68	10317	9891.56	8931.77	10201.8	8887.1	8706.98	10878.5	8509.49	7589.29	10598.9	8667.26	8168.21	9798.25	5566.28	7992.01	7877.98	15243.5	6995.09	7470.9	14609.8	7006.38	7829.1	11321.3	6941.64	6193.41	9750.26	7487.81	7174.48	9908.03	8926	7490.08	8785.74	8674.41	6852.03	8402.26	7607.31	7151.48
Eryx jaculus	9652.19	13743.7	6974.78	10177.2	13086.2	6978.83	10134.7	11395.5	7095.14	11185.8	9544.11	7626.12	10147.4	9816.11	9190.89	9814.02	8959.87	8793.94	9932.61	8146.09	7181.33	9987.95	8306.99	7719.94	9610.87	5936.58	7686	8191.42	13794.2	6921.93	7702.83	13122.6	6871.61	7710.54	11501.2	6999.23	6424.85	9568.44	7590.58	7498.23	9830.66	9119.82	7816.93	8913.83	8718.53	7774.86	8133.32	7094.64	7694.42
Pantherophis guttatus	9327.23	14998.4	7059.25	10214.4	14195.3	6935.06	10016.1	11560.6	7138.1	11850.5	9736.81	7470.9	10490.6	9600.74	9108.79	10169	9090.48	7782.67	10654.8	7995.19	6665.04	10306.5	8309.77	7434.81	9655.54	5152.89	7679.21	8195.14	14999	7073.15	7348.92	14235	7171.83	7610.92	11600.3	7194.03	5810.51	9687.33	7657.27	7155.72	9590.57	9226.3	7509.68	9139.94	7903.45	6954.51	8012.43	6739.51	7391.36
Xerotyphlops vermicularis	8938.26	12009.4	7110.29	9350.01	11610.2	7153.22	9591.73	10267.8	7414.07	9862.87	9429.02	7543.07	9532.42	9482.8	8157.13	9307.7	9243.46	8285.7	9299.21	8244.28	7584.04	9356.96	8634.99	7835.42	9412.28	7638.09	7833.1	8686.37	12030.7	7133.57	8277.53	11547.4	7167.43	8144.32	10360.3	7331.12	7841.47	9295.14	7610.8	8181.91	9499	8086.19	8348.08	9216.96	8224.06	8474.42	8206.57	7507.26	8338.69
Ablepharus kitaibelii	8877.8	14077.2	7261.49	9369.37	13788.6	7136.32	9205.73	11209	6669.65	9898.86	9900.81	6614.68	9428.85	9675.47	7962.19	9477.53	9527.1	8009.91	9854.47	8791.59	7661.24	9546.25	9170.59	8175.51	9567.19	6423.68	8244.75	8620.58	14035.7	7280.56	8240.81	13730.6	7227.65	8380.12	11299.8	6639.29	7701.02	9813.87	6602.75	8184.57	9575.97	7852.67	8159.27	9471.83	8009.29	7844.87	8634.19	7552.64	8100.86
Agama agama	9171.42	18978.5	7402.8	9567.26	18540.2	7176.32	8987.57	13218.8	6171.84	11777.7	10701.2	5597.37	11070	10984.5	7752.91	10907.8	10483.4	8393.05	11795.5	8888.51	6325.02	11267.7	10021.5	8392.19	9900.06	5012.49	7788.17	8304.45	19011	7561.93	7757.27	18582.3	7691.41	7989.53	13225.9	6426.77	5290.69	10987.4	6836.58	6633.15	11134.2	8704.94	7243.78	10532.1	9275.84	5644.97	9444.37	8082.98	6884.65
Chalcides sepsoides	8834.57	13687.3	7327.89	9532.59	12808.8	7080.55	9536.01	11455.5	7029.41	9923.73	10149.4	7066.07	9702.75	9663.77	8000.76	9647.21	9553.87	8103.5	9755.96	8831.63	7279.16	9646.65	8951.74	7747.25	9508.41	6529.88	8049.04	8660.83	13686.8	7328.81	8015.57	12762.6	7035.51	8013.3	11404.8	6940.14	7683.74	10096.3	7071.05	7988.57	9603.93	7946.24	8056.22	9523.58	8037.32	7951.55	8826.03	7209.21	8048.3
Hemiergis quadrilineata	8913.69	12106.8	7413.06	9178.49	11853.6	7368.45	9167.98	10747.4	7170.96	9918.68	9877.65	7410.04	9509.42	10061.2	8006.11	9612.11	9539.78	7913.67	9840.73	9250.82	7298.24	9637.77	9297.16	7831.73	9212.44	7857.84	7606.69	8746.29	12096.2	7397.67	8508.77	11862.5	7359.61	8512.25	10749.4	7144.24	7745.21	9937.24	7419.31	8210.49	10066.9	8000.49	8050.31	9530.41	7908.91	7835.86	9333.87	7332.32	8003.77
Hydrophis platurus	9456.51	14960.4	6592.53	9803.62	14115.5	6401.28	9716.26	12519	6947.38	10581.4	10711.4	6639.06	10082.9	10591.4	8099.08	10091.7	9703.21	8117.57	10256.2	9088.36	7292.73	10121.3	9270.06	7812.74	9496.12	5126.8	8048.58	8581.23	14960.9	6591.74	8151.03	14104.8	6421.64	8151.9	12556.8	6943.23	7122.85	10837.4	6773.77	7715.41	10730.9	8136.89	7680.35	9845.9	8143.53	7383.89	9120.69	7271.37	7593.34
Boaedon fuliginosus	9404.07	14512	7433.75	9907.4	13998	7336.62	9853.29	11799.4	7359.77	11466	9925.95	7614.89	10453.1	9946.99	8882.15	10074.8	8996.74	8087.77	10272.8	8308.56	7127.11	10218.1	8374.77	7662.08	9589.29	5523.84	7217.56	8268.17	14511.8	7449.1	7810.02	13965.1	7400.61	7770.94	11774.5	7325.18	6185.95	9846.28	7559.69	7191.25	9850.64	8888.71	7634.59	9045.97	8089.3	7402.59	8353.37	6954.44	7507.04
Chrysopelea ornata	9731.05	17894.8	7755.19	10437.4	17217.8	7594.86	9761.03	12889	6946.02	12298.9	10265	7619.75	10806.7	10150.8	9268.09	10468.6	8889.46	9012.96	11421.3	8802.72	7259.87	11065.3	8678.52	8427.35	10010.6	4032.45	7581.13	7964.53	17923.6	7733.35	7331.72	17289.2	7593.65	7914.39	12851.3	6964.68	5345.26	10410.9	7514.64	6811.17	10116.1	9207.26	7170	8816.28	9008.01	6209.16	8905.12	7222.84	6526.23
Dasypeltis gansi	9734.17	13993.8	6704.76	10213.3	13413.1	6788.67	9884.06	11354.2	7075.24	11281.7	9907.41	7734.4	10041.3	10196.9	8789.25	9676.53	9024.51	8442.29	10099.9	8432.05	7181.03	10017.1	8444.43	7779.12	9257.74	6462.21	7967.54	8635.66	14102	6684.34	8123.83	13616	6738.27	8122.75	11596	7057.91	6492.5	10270.7	7767.24	7675.24	10490.3	8778.22	7831.89	9156.92	8442.15	7344.03	8584.05	7233.93	7448.08
Epicrates cenchria	9601.81	18700.8	6834.52	10960.4	17406.1	6602.75	10665	14216.1	6851.97	13161.9	10528.7	7569.54	11037.6	10839.1	10336	10166.4	9592.25	9095.96	10747.1	7372.08	7033.06	10997	8064.48	7808.83	10255.4	3144.41	8141.11	7523.33	18700.9	6737.97	6201.01	17191.6	6528.64	6743.86	14163.9	6663.98	4371.21	10193.4	7282.84	6496.3	10662.1	10216	7379.24	9487.14	8888.59	7142.52	7230.61	6930.69	6796.21
Phelsuma grandis	9354.11	16004.7	7177.28	9864.45	14913.4	6958.58	9684.01	11619	6643.66	11084.8	9360.32	6620.45	10599.1	9480.13	8082.1	10314.7	9070.24	8193.12	10942.5	8527.81	7278.57	10373.9	8628.33	8217.52	9633.65	5680.62	8643.52	8234.9	15971.6	7237.31	7658.05	14990	7048.73	7876.13	11644	6614.91	6535.93	9343.45	6637.61	7202.09	9358.45	8211.11	7477.56	9007.95	8240.39	6684.93	8326.05	7289.35	7367.81
Pogona vitticeps	8857.16	19942.4	6896.46	9325.64	19289.4	6761.47	9526.06	12967.4	5124.63	11856.9	10844.8	5481.23	11051.9	10900.1	7166.44	10302.6	10798.3	8288.28	11484.4	9659	7854.6	10598.4	10187.1	8740.25	9626.57	4590.61	9052.06	7850.84	19891.9	6865.15	7443.42	19487.3	6688.18	8121.99	12905.7	5034.83	6394.71	10590.7	5130.86	6727.47	10768.2	6788.18	7215.55	10609.4	7879.8	6111.65	9521.95	7486.2	6935.16
Rieppeleon brevicaudatus	9192.8	12949.6	6752.91	9663.9	12632.1	6743.36	9816.7	12365.4	6688.91	10468.3	11410.1	6999.35	9797.99	10625.3	7809.49	9726.57	10174.4	8006.81	10071.3	9108.51	7265.97	9794.97	9458.74	8240.07	9255.17	6737.51	7397.04	8405.39	12920.4	6742.59	7962.3	12622	6745.27	7758.07	12308.7	6734.35	7181.8	11473.7	6957.1	7874.56	10597.2	7902.75	8000.32	10292.9	8126.81	7544.4	9217.83	7447.96	7912.1
Python regius	10349.1	19557.6	8204.63	11550.8	18351.3	7926.38	11284.7	15995.9	7673.34	12482.5	12673.2	7680.09	11317.8	12380.3	9861.86	10490.5	10904.7	9665.43	11009	10672.1	6746.44	11016.6	10315.1	7828.32	9971.92	4831.44	7372.28	8493.31	19719	8296.78	7194.86	18422.2	7970.06	7197.54	16379.7	7787.64	5428.32	12611.1	7919.93	6515.93	12421.5	9834.71	7079.12	11284	9458.06	6882.1	10978.2	6537.12	6740.32
[truncated: 134 more columns]

## Sheet: Fig. 5 (Cerebellum coords S1)
Cerebellum alone landmark coordinates Session 1
	Landmark 1			Landmark 2			Landmark 3			Landmark 4			Landmark 5			Landmark 6			Landmark 7			Landmark 8			Landmark 9			Landmark 10			Landmark 11			Landmark 12			Landmark 13			Landmark 14			Landmark 15			Landmark 16			Landmark 17
Id	RawCoord1	RawCoord2	RawCoord3	RawCoord4	RawCoord5	RawCoord6	RawCoord7	RawCoord8	RawCoord9	RawCoord10	RawCoord11	RawCoord12	RawCoord13	RawCoord14	RawCoord15	RawCoord16	RawCoord17	RawCoord18	RawCoord19	RawCoord20	RawCoord21	RawCoord22	RawCoord23	RawCoord24	RawCoord25	RawCoord26	RawCoord27	RawCoord28	RawCoord29	RawCoord30	RawCoord31	RawCoord32	RawCoord33	RawCoord34	RawCoord35	RawCoord36	RawCoord37	RawCoord38	RawCoord39	RawCoord40	RawCoord41	RawCoord42	RawCoord43	RawCoord44	RawCoord45	RawCoord46	RawCoord47	RawCoord48	RawCoord49
Basiliscus vittatus 1	3563.11	4447.96	2169.78	3963.47	4448.86	2221.62	3190.67	4452.66	2184.5	4486.14	4264.1	2397.51	2655.53	4291.64	2461.77	4982.77	3610.3	2718.73	2187.97	3604	2726.65	5399.57	2471.17	2984.32	1731.77	2407.85	3023.79	5302.89	1926	3199.52	1899.25	1806.71	3176.33	5274.63	1481.33	3134.82	1898.54	1469.72	3160.14	4922.45	1566.77	3148.26	2260.34	1569.91	3150.02	3872.1	1266.15	3065.29	3304.87
Acontias meleagris 1	3582.7	3421.91	2972.33	3647.41	3410.64	2973.35	3519.08	3414.88	2978.41	3738.11	3362.54	3031.92	3443.41	3379.79	3029.11	3789.69	3301.29	3115.22	3388.69	3343.81	3103.95	3901.87	3152.7	3247.08	3222.85	3206.6	3244.29	3995.7	2990.88	3356.37	3108.19	3044.05	3366.69	4085.23	2840.66	3498.02	3003.89	2897.04	3504.5	3950.16	2773.38	3493.4	3134.24	2817.02	3491.79	3740.5	2705.12	3469.35	3343.11
Chalcides sepsoides 1	3539.55	3337.17	3126.92	3640.72	3336.98	3122.08	3451.42	3327.07	3132.2	3846.28	3170.37	3109.46	3241.91	3145.07	3128.74	3840.74	3093.15	3200.78	3245.42	3062.56	3213.97	3797	2969.57	3384.03	3304.88	2959.08	3397.1	3980.21	2601.62	3487.23	3120.09	2566.17	3529.89	3997	2505.74	3509.74	3116.42	2472.39	3546.8	3911.57	2452.21	3495.59	3250.57	2432.45	3519.92	3775.44	2440.67	3512.68	3382.15
Draco volans 1	3634.42	4544.23	1786.15	3939.7	4564.85	1770.11	3332.08	4584.34	1717.1	4607.75	4322.43	1970.71	2572.08	4388.1	1983.29	5195.05	3665.26	2850.41	1970.34	3757.05	2762.74	5532.02	3071.63	3073.15	1573.95	3276.28	3056.91	4931.7	1668.54	3127.41	2144.97	1736.81	3087.03	4885.39	1284.79	2998.83	2141.56	1336.22	2990.03	4566.22	1218.5	2996.31	2585.43	1294.73	2980.93	3775.71	1213.9	3042.63	3323.01
Amphisbaena scutigerum 1	3568.85	3397.79	3415.23	3633.88	3418.67	3431.16	3484.6	3418.67	3426.68	3861.46	3327.89	3442.67	3293.71	3342.77	3422.6	4005.16	3142.84	3435.41	3115.12	3154.08	3380.33	4105.6	2994.73	3403.61	2963.72	2948.57	3370.92	4272.04	2818.78	3149.47	2832.56	2826.81	3152.57	4308.74	2685.44	3043.5	2819.39	2690.6	3043.6	4145.77	2751.96	2961.13	2993.32	2759.77	2961.37	3822.64	2947.68	2889.34	3400
Blanus cinereus 1	3565.95	3169.09	3267.78	3615.75	3165.7	3262.14	3517.02	3166.08	3262.74	3673.12	3143.87	3242.87	3444.04	3143.76	3245.8	3738.35	3104.49	3223.2	3387.21	3107.77	3225.85	3795.44	3060.4	3210.24	3323.29	3065.58	3210.73	3844.13	3003.11	3189.68	3278.02	3009.64	3189.79	3857.17	2961.97	3173.39	3264.48	2959.15	3173.79	3823.82	2938.64	3153.11	3290.25	2937.75	3151.16	3672.06	2894.35	3103.7	3469.87
Bradypodion pumilum 1	3570.2	4271.1	3090.77	3741.29	4276.14	3091.26	3359.2	4283.8	3069.3	4154.4	4100.78	3161.47	3042.5	4133.12	3140.84	4325.96	3818.43	3290.97	2844.7	3875.87	3234.94	4693.82	3045.61	3341.19	2448.94	2990.46	3261.56	4405.59	2373.44	3310.99	2671.48	2413.06	3247.76	4393.87	2246.93	3352	2684.29	2254.21	3312.03	4244.89	2187.21	3301.18	2843.37	2184.96	3265.76	3733.58	2007.46	3277.49	3347.3
Bachia flavescens 1	3574.95	3328.73	2927.17	3742.08	3335.77	2922.3	3384.99	3365.22	2959.65	4024.9	3316.28	3043.05	3094.57	3312.54	3079.54	4176.95	3145.78	3188.11	2965.23	3149.52	3214.26	4162.08	3017.67	3366.56	2999.78	2966.26	3412.9	4166.9	2907.97	3493.23	2985.84	2891.18	3541.12	4205.12	2867.87	3639.33	2966.33	2815.99	3642.5	4144.74	2783.7	3620.44	3051.99	2751.85	3625.13	3824.09	2594.16	3596.69	3363.79
Chalcides chalcides 1	3563.45	3509.99	2981.61	3780.72	3475.91	2936.48	3370.39	3521.41	2948.62	3980.9	3368.23	2933.98	3125.33	3396.47	2953.08	4068.68	3145.85	2999.66	3015.88	3171.27	3023.61	4061	2928.54	3162.8	3006.3	2982.22	3141.16	4225.51	2522.87	3441.67	2811	2589.45	3507.43	4280.61	2269.13	3425.74	2724.11	2359.79	3462.47	4058.57	2225.49	3395.42	2851.43	2306.36	3446.53	3682.77	2223.89	3411.13	3365.37
Trioceros jacksonii 1	3738.7	4767.37	1642.64	3947.87	4745.39	1685.68	3519.65	4789.66	1682.89	4238.15	4597.05	1883.98	3065.88	4667.67	1917.61	4813.02	3984.96	2832.84	2666.75	4142.18	2781.48	5047.18	3371.04	3146.51	2180.19	3621.03	3132.36	4754.75	1987.31	3134.4	2251.46	2028.7	3137.3	4958.87	1361.77	3149.24	2060.89	1349.42	3144.56	4559.56	1394.8	3036.74	2363.49	1414.4	2991.56	3754.74	1062.11	3130.82	3247.1
Dasia olivacea 1	3600.02	4128.71	2857.41	3950.85	4175.93	2953.68	3247.94	4200.84	2937.61	4209.31	4008.34	3153.11	3032.04	4068.99	3118.95	4504.34	3599.92	3345.99	2638.48	3646.77	3340.86	4599.82	3130.38	3394.36	2530.31	3207.46	3384.36	4547.47	2597.11	3458.19	2521.21	2586.14	3483.05	4584.09	2363.58	3523.78	2487.17	2379.63	3523.71	4310.33	2245.45	3429.94	2776.9	2275.85	3405.25	3665.49	2042	3190.16	3349.54
Plestiodon marginatus 1	3548.59	3292.84	2923.52	3766.99	3364.07	2941.77	3317.18	3365.97	2939.66	4061.55	3338.08	3026.15	3055.2	3319.81	3020.81	4186.77	3134.87	3148.25	2885.09	3133	3149.17	4136.17	2903.15	3259.38	2922.48	2847.69	3285.79	4170.46	2738.43	3373.78	2929.1	2725.89	3388.28	4215.79	2632.9	3488.94	2924.01	2627.61	3486.32	3964.69	2603.33	3493.01	3159.27	2631.19	3467.12	3641.84	2554.69	3502.53	3491.79
Hemiergis quadrilineata 1	3593.23	3396.44	3017.97	3809.72	3396.6	3010.03	3366.16	3437.68	3062.44	3987.06	3286.17	3076.92	3215.26	3369.13	3179.91	3999.44	3197.21	3164.8	3174.33	3278.39	3260.83	3979.82	3095.74	3230.97	3183.27	3188.56	3324.59	3941.83	3041.2	3327.55	3240.6	3094.3	3444.59	3938.09	2983.79	3405.9	3263.87	3052.72	3523.83	3857.52	2959.58	3432.93	3328.98	3017.7	3502.22	3649.93	2912.03	3467.32	3521.53
Melanoseps loveridgei 1	3582.03	3350.42	3261.68	3674.28	3347.79	3242.14	3466.08	3356.7	3251.67	3771.14	3305.3	3220.32	3334.21	3300.78	3218.82	3832.98	3229.31	3182.6	3271.22	3221.57	3183.25	3887.74	3117	3147.96	3234.61	3105.02	3157.56	3941.86	3010.35	3120.95	3182.1	2987.19	3137.2	4016.3	2869.26	3101.22	3111.57	2861.86	3091.66	3872.86	2829.62	3052.71	3251.92	2833.05	3048.85	3638.51	2777.78	3013.17	3483.64
Ophiodes fragilis 1	3541.75	3436.36	2899.19	3820.15	3400.6	2914.35	3296.61	3424.49	2918.69	4126.82	3245.44	3004.52	2974.73	3247.46	3008.68	4284.66	2945.76	3113.65	2761	2891.71	3142.46	4357.58	2745.38	3222.09	2755.75	2687.11	3286.85	4309.19	2541.84	3344.16	2811.91	2551.99	3357.06	4336.41	2452.34	3461.52	2831.09	2463.11	3483.42	4091.85	2457.91	3500.1	3063.43	2461.64	3476.8	3807.19	2440.59	3447.92	3366.37
Pseudopus apodus 1	3486.01	3873.42	3471.91	3810.03	3903.68	3320.36	3188.39	3866.27	3275.52	4042.54	3719.6	3282.48	2927.46	3685.4	3191.95	4220.3	3559.79	3292.29	2755.01	3454.31	3195.96	4385.81	3259.67	3357.82	2656.69	3162.62	3212.1	4445.12	2892.57	3403.85	2595.84	2865.61	3261.39	4476.81	2667.4	3496.03	2620.88	2584.97	3348.07	4334.33	2512.08	3487.97	2779.73	2448.4	3348.31	3773.77	2256.36	3203.04	3391.51
Pogona vitticeps 1	3674.29	4665.59	2078.01	4086.25	4687.63	2186.94	3374.73	4712.31	2147.77	4683.81	4302.37	2676.26	2706.9	4386.57	2617.23	4847.34	3788.3	2937.89	2473.09	3964.89	2874.92	5146.63	2567.99	3269.93	1967.76	2801.1	3288.41	4901.79	2059.86	3360.08	2094.57	2210.86	3503.29	4927.56	1753.2	3426.17	2159.15	1824.19	3262.01	4662.54	1709.81	3333.62	2370.34	1744.38	3193.65	3733.83	1448.56	3271.46	3262.41
Rieppeleon brevicaudatus 1	3581.01	3751.36	2923.35	3818.03	3724.75	2935.15	3350.45	3735.98	2942.78	3975.46	3571.79	2946.27	3217.09	3613.2	2946.68	4047.61	3046.01	3123.76	3074.41	3220.09	3056.53	4139.29	2758.95	3200.97	2908.03	2815.37	3173.64	4196.93	2379.2	3438.76	2835.52	2496.42	3352.21	4204.44	2224.07	3495.88	2791.48	2327.17	3408.24	4018.47	2265.48	3487.98	2967.64	2333.8	3416.22	3516.56	2265.22	3525.07	3402.25
Lepidothyris fernandi 1	3577.69	4230.41	2698	3806.63	4258.18	2722.26	3365.63	4262.35	2696.45	4265.39	4065.51	2699.18	2899.26	4074.47	2655.69	4684.11	3025.22	2906.16	2471.52	3112.89	2907.93	4970.46	2220.35	2900.56	2121.42	2353.53	2869.52	4907.64	1877.19	3065.45	2179.76	1886.65	3047.88	4951.53	1699.65	3160.28	2162.45	1693.17	3069.35	4608.51	1750.93	3077.02	2502.13	1774.12	3046.36	3812.73	1586.59	3104.2	3274.81
Teratoscincus scincus 1	3585.47	3482.56	2927.67	3726.63	3465.04	2936.88	3439.7	3480.35	2930.2	4070.76	3258.56	2925.06	2984.17	3318.32	2953.08	4296.88	3007.72	3086	2810.34	3096.88	3053.35	4348.99	2794.89	3269.35	2740.08	2883.04	3210.73	4324.64	2610.36	3584.32	2758.97	2722.59	3527	4346.05	2535.46	3733.93	2736.9	2609.47	3714.25	4136.65	2482.58	3656.11	2930.16	2527.91	3619.61	3697.98	2330.08	3580.87	3418.82
Tropidurus torquatus 1	3526.46	4192.9	2540.86	3761.2	4237.35	2588.97	3247.28	4267.05	2606.67	4582.67	3904.88	2944.84	2610.48	3958.18	2860.98	4799.29	3473.29	3150.51	2332.33	3473	3132.21	4926.73	2809.71	3308.75	2177.81	3013.74	3249.77	4711.53	2064.82	3409.62	2304.27	2137.05	3267.59	4706.97	1819.02	3364.68	2224.88	1922.57	3315.95	4377.29	1733.19	3212.33	2540.43	1816.03	3279.16	3771.52	1625.91	3238.62	3193.93
Cerastes cerastes 1	3676.15	3472.94	3584.39	3790.41	3439.47	3587.52	3566.23	3455.07	3629.08	3995.83	3257.81	3622.35	3337.1	3287.76	3692.44	4104.95	3038.69	3626.33	3203.09	3021.24	3727.87	4374.95	2638.05	3548.09	2965.6	2664.38	3695.45	4442.32	2355.84	3235.41	2785.7	2428.82	3366.12	4488.89	2243.26	3137.43	2717.08	2313.06	3307.02	4347.83	2171.12	3079.04	2832.34	2245.88	3249.79	3799.9	1989.71	3083.28	3416.15
Dasypeltis gansi 1	3504.99	2945.88	3886.81	3834.88	2989.17	3931.19	3221.12	2975.45	3917.75	4044.03	2843.02	3928.37	3037.28	2837.07	3921.23	4107.08	2452.89	3581.24	2986.84	2445.48	3567.03	4188.47	2306.19	3320.52	2928.52	2294.9	3351.1	4258.45	2270.14	3152.46	2861.98	2274.51	3161.62	4282.6	2259.06	3033.46	2833.42	2250.5	3018.41	4147.68	2227.44	3013.04	2948.45	2218.09	2988.49	3709.64	2133.47	2805.28	3385.94
Dendrelaphis decorus 1	3571.29	3611.02	3873.07	3882.69	3591.71	3967.46	3215.9	3584.4	3981.18	4082.63	3421.59	3999.67	3012.69	3395.89	3988.97	4021.52	2834.05	3680.62	3124.54	2871.76	3697.97	4046.89	2722.55	3587.03	3059.83	2709.8	3624.03	4336.83	2407.62	3312.93	2867.5	2409.63	3398.3	4427.73	2280.7	3129.91	2751.15	2252.07	3208.98	4271.43	2174.71	3028.81	2889.44	2156.28	3054.88	3908.59	2034.63	3026.84	3229.87
Hydrophys platurus 1	3551.3	3013.63	3943.6	3780.75	2946.44	3880.78	3324.09	2936.61	3878.3	3993.76	2817.85	3808.32	3110.03	2759.02	3803.69	4315.98	2583.9	3674.41	2841.95	2537.89	3693.66	4438.67	2417.39	3426.83	2707.37	2349.62	3430.94	4324.07	2369.81	3025.42	2773.88	2268.8	3060.13	4261.03	2316.4	2939.7	2842.46	2247.87	2971.95	4084.66	2245.48	2859.76	3007.59	2228.62	2869.49	3766.56	2133.45	2797.74	3423.89
Boaedon fuliginosus 1	3506.1	2970.61	3677.12	3687.6	2989.66	3705.04	3308.23	2969.74	3692.43	3870.58	2918.33	3666.99	3147.71	2899.87	3623.21	4006.96	2700.45	3558.84	3082.57	2596.85	3539.63	4005.08	2439.8	3342.06	3098.54	2425.63	3379.32	4122.58	2323.81	3142.14	2981.2	2277.12	3172.92	4230.55	2171.45	2858.11	2877.78	2126.84	2881.76	4054.95	2059.97	2965.75	3075.43	2021.63	3001.09	3816.96	2013.51	3071.27	3352.23
Python regius 1	3541.32	3694.95	4355.24	3665.77	3537.18	4450.02	3302.49	3490.98	4526.55	3940.39	3296.29	4280.42	3008.2	3202.46	4317.13	4180.64	2839.09	4083.76	2794.73	2874.6	4064.53	4686.28	2464.35	3811.47	2438.44	2557.62	3851.4	4915.6	2235.1	3522.71	2177.86	2286.71	3575.7	4986.69	2262.65	3075.63	2024.74	2185.65	3220.58	4599.99	2251.61	3083.76	2380.34	2243.65	3069.01	3926.19	2246.32	3135.09	3211
Epicrates cenchria 1	3522.07	3597.9	4614.87	3823.81	3524.41	4585.68	3209.43	3490.31	4588.74	4035.32	3333.33	4524.19	3047.15	3285.89	4520.51	4274.65	3151.71	4322.27	2830.15	3109.63	4306.18	4553.98	2905.28	4173.25	2440.64	2833.69	4051.77	4890.7	2698.26	3773.79	2170.06	2573.85	3652.49	5111.72	2542.63	3307.57	2015.09	2424.13	3257.03	4749.12	2472.83	2954.1	2306.13	2441.8	2922	3812.23	2268.36	2732.25	3316.53
Xerotyphlops vermicularis 1	3561.65	3045.21	3542.26	3599.4	3039.35	3542.19	3517.35	3037.95	3542.23	3640.26	3024.37	3540.94	3467.25	3025.18	3541.8	3685.99	3006.92	3533.64	3419.88	3005.32	3529.75	3739.08	2983.56	3517.99	3365.21	2983.07	3524.17	3770.66	2948.91	3496.49	3345.86	2962.15	3510.13	3821.68	2918.3	3485.59	3275.74	2918.55	3485.57	3756.91	2931.95	3490.83	3366.77	2925.92	3490.79	3614.66	2935.83	3501.31	3510.63
Ablepharus kitaibelii 1	3534.05	3259.6	3125.53	3721.15	3211.13	3140.38	3367.23	3217.26	3133.12	3816.93	3115.83	3203.98	3253.09	3098.53	3208.89	3857.51	2983.65	3350.79	3217.12	2963.36	3315.82	3902.15	2839.54	3450.66	3140.25	2826.89	3441.77	3961.8	2728.14	3591.84	3098.87	2714.51	3572.05	3993.22	2632.67	3705.67	3063.98	2616.08	3664.95	3803.63	2551.54	3648.4	3242.76	2544.71	3623.65	3653.78	2504.24	3607.26	3406.93
Agama agama 1	3547.26	4350.84	2085.39	4076.13	4493.4	2206	2994.16	4474.18	2235.33	4811.64	4214.43	2471.94	2328.45	4190.59	2532.26	5088.25	3609.81	2880.26	2052.76	3550.96	2978.27	5358.58	2800.52	3237.46	1778.34	2790.61	3236	5048.29	2121.28	3204.3	2007.49	2121.31	3298.82	5204.61	1611.56	3308.22	1937.13	1644.88	3186.38	4940.51	1526.24	3109.47	2163.48	1523.53	3001.27	3854.45	1220	2973.19	3183.43
Eryx jaculus 1	3569.81	3470.34	3907.9	3763.98	3492.73	3950.47	3404.89	3519.78	3915.48	4069.1	3344.96	3978.61	3074.79	3379.47	3967.98	4224	3134.47	3879.64	2929.33	3217.29	3872.03	4289.97	2833.42	3759.23	2804.5	2936.75	3825.03	4291.47	2737.74	3662	2732.71	2756.19	3652.63	4309.86	2612.95	3588.24	2724.71	2667.54	3590.54	4199.5	2597.57	3519.79	2796.24	2649.52	3532.43	3786.2	2575.18	3477.67	3233.87
Eublepharis macularius 1	3517.92	3762.27	3004.42	4118.99	3883.2	2956.32	2942.24	3848.21	2944.08	4632.99	3572.91	2917.96	2395.26	3542.55	2907.18	4878.18	3114.36	3025.58	2229.65	3178.2	3031.01	4997.36	2856.26	3194.13	2134.46	2869.91	3125.05	4814.36	2422.26	3363.38	2348.68	2364.23	3342.97	4808.55	2109.5	3385.31	2367.74	2116.56	3354.83	4469.57	1994.85	3377.51	2597.5	2031.68	3338.74	3781.61	1832.64	3157.07	3356.49
Gekko gecko 1	3426.33	3848.86	2658.59	3862.26	3986.08	2718.35	2992.94	3915.8	2687.25	4535.45	3774.35	2653.69	2424.83	3709.27	2765.75	4931.11	3390.64	2724.73	2168.1	3372.78	2848.81	5056.26	3030.93	2901.84	2051.13	2971.53	2940.76	5149.68	2817.33	3164.95	2056.27	2758.95	3039.65	5220.06	2605.47	3670.51	1945.46	2362.06	3565.25	4973.59	2378.09	3418.36	2195.19	2231.87	3303.67	3903.83	1554.87	3078.76	3413
Lygodactylus picturatus 1	3537.39	3431.34	2989.03	3666.41	3444.57	2993.83	3426.93	3435.18	2989.92	3921.46	3359.35	3085.42	3142.12	3396.68	3137.22	4042.56	3239.49	3193.1	3007.89	3278.48	3280.71	4161.25	3035.23	3419.28	2912.55	3053.75	3536.94	4186.76	2894.2	3614.46	2915.12	2905.95	3698.97	4201.4	2767.16	3752.26	2937.53	2800.47	3837.25	4025.81	2622.21	3683.23	3039.41	2663.02	3753.55	3626.78	2429.3	3694.68	3505.57
Pantherophis guttatus 1	3605.62	3625.58	4000.12	3759.45	3638.86	4043.1	3419.07	3590.77	4080.43	4080.1	3365.23	4110.01	2943.01	3276.56	4068.98	4122.74	3010.79	3917.34	2934.55	3068.68	3942.83	4433.41	2648.23	3619.23	2606.87	2696.4	3577.59	4476.04	2617.21	3438.68	2563.09	2661.78	3434.86	4536.69	2521.09	3247.84	2482.75	2583.4	3254.24	4386.51	2522.2	3100.24	2625.57	2537.25	3100.71	3767.38	2448.52	2817.77	3329.52
Phelsuma grandis 1	3539.64	3884.98	2959.38	3801.09	3897.37	3105.94	3270.19	3887.68	3098.4	4198.03	3761.23	3217.29	2839.64	3710.79	3258.05	4446.24	3473.81	3274.59	2660.1	3422.92	3331.03	4501.31	3044.35	3292	2625.36	2976.74	3310.17	4510.37	2758.75	3385.38	2605.12	2761.18	3430.29	4509.55	2602.33	3435.74	2617.09	2542.85	3410.25	4261.21	2476.83	3286.34	3008.29	2384.15	3242.07	3685.38	2261.66	3173.74	3484.07
Takydromus sexlineatus 1	3726.58	3507.23	2847.48	3882.84	3498.13	2890.84	3558.87	3499.07	2858.88	4186	3447.89	3077.21	3276.16	3493.22	2981.22	4308.18	3231.43	3205.17	3107.34	3327.47	3057.72	4332.88	2980.3	3279.63	2992.38	3051.66	3168.66	4251.38	2654.67	3539.68	2973.84	2728.37	3432.89	4309.89	2482.93	3610.61	2885.35	2555.44	3497.04	4145.51	2386.76	3515.66	3084.26	2408.55	3415.16	3823.19	2251.6	3513.69	3403.17
Chrysopelea ornata 1	3432.47	3684.2	4503.94	3736.67	3544.2	4590.06	3152.24	3614.27	4546.91	4013.21	3479.29	4537.67	2930.37	3505.73	4521.98	4323.35	2946.21	3970.86	2747.53	2980.2	3942.64	4338.87	2760.11	3634.12	2732.38	2781.69	3645.42	4544.74	2521.62	3192.28	2490.75	2514.53	3198.3	4656.52	2303.65	2851.43	2402.43	2305.96	2910.57	4373.21	2249.86	2988.19	2830.46	2266.62	3013.44	3688.92	2150.32	3024.33	3370.81
Anguis fragilis 1	3570.67	3411.35	2920.79	3766.95	3377.83	2928.31	3365.14	3403.49	2901.32	4076.63	3283.08	3026.94	3076.33	3338.34	2979.29	4305.1	3167.81	3224.18	2874.87	3220.36	3123.61	4376.7	3018.08	3403.4	2777.47	3117.74	3308.49	4304.56	2723.46	3616.23	2794.76	2805.88	3567.17	4369.99	2551.35	3789.9	2720.92	2692.57	3746.9	4060.12	2509.44	3677.28	2925.51	2595.54	3721.16	3844.62	2402.48	3571.36	3173.68
[truncated: 11 more columns]

## Sheet: Fig. 5 (Cerebellum coords S2)
Cerebellum alone landmark coordinates Session 2
Id	RawCoord1	RawCoord2	RawCoord3	RawCoord4	RawCoord5	RawCoord6	RawCoord7	RawCoord8	RawCoord9	RawCoord10	RawCoord11	RawCoord12	RawCoord13	RawCoord14	RawCoord15	RawCoord16	RawCoord17	RawCoord18	RawCoord19	RawCoord20	RawCoord21	RawCoord22	RawCoord23	RawCoord24	RawCoord25	RawCoord26	RawCoord27	RawCoord28	RawCoord29	RawCoord30	RawCoord31	RawCoord32	RawCoord33	RawCoord34	RawCoord35	RawCoord36	RawCoord37	RawCoord38	RawCoord39	RawCoord40	RawCoord41	RawCoord42	RawCoord43	RawCoord44	RawCoord45	RawCoord46	RawCoord47	RawCoord48	RawCoord49
Basiliscus vittatus 2	3556.55	4448.89	2169.91	3976.82	4464.86	2242.51	3194.56	4464.98	2195.01	4497.91	4280.36	2426.39	2665.57	4295.5	2451.73	4990.4	3635.13	2756.62	2192.82	3590.16	2708.79	5398.1	2452.76	2984.31	1727.89	2401.24	3048.01	5301.63	1949.56	3181.72	1888.81	1824.88	3185.52	5277.32	1482.52	3139	1899.76	1464.45	3168.54	4919.01	1567.9	3137.92	2256.99	1569.8	3147.95	3864.19	1261.67	3074.29	3305.21
Acontias meleagris 2	3588.52	3420.93	2972.26	3649.1	3407.93	2973	3524.87	3413.61	2975.58	3735.06	3359.28	3030	3443.51	3380.43	3028.89	3790.68	3301.33	3116.41	3389.52	3344.05	3102.88	3901.55	3148.15	3245.47	3224.97	3205.34	3241.88	3994.78	2995.51	3356.14	3107.65	3045.67	3367.85	4085	2841.05	3500.56	3002.74	2899.12	3504.54	3949.54	2772.32	3491.38	3135.98	2816.67	3492.26	3744.12	2704.75	3470.45	3336.51
Chalcides sepsoides 2	3538.82	3340.8	3129.39	3635.42	3341.14	3125.26	3453.9	3328.72	3132.93	3845.15	3176.05	3107.39	3244.15	3154	3124.11	3839.85	3093.43	3197.33	3243.26	3067.88	3212.68	3798.19	2965.15	3392.87	3305.31	2964.02	3396.13	3979.25	2602.13	3485.39	3122.12	2566.31	3522.16	3996.47	2506.37	3507.08	3114.12	2475.49	3556.76	3903.86	2450.48	3493.68	3249.14	2432.38	3513.53	3774.41	2440.76	3513.88	3377.03
Draco volans 2	3632.02	4532.69	1780.09	3963.08	4579.83	1780.74	3351.64	4581.97	1715.47	4623.1	4326.03	1986.95	2560.07	4396.07	1997.81	5189.97	3668.46	2844.95	1977.6	3765.83	2758.74	5538.11	3065.67	3076.95	1564.9	3293.02	3071.35	4928.48	1682.53	3106.66	2146.97	1722.29	3083.23	4877.68	1276.06	3000.89	2150.82	1323.21	2983.36	4568.38	1217.58	3008.6	2564.86	1284.76	2985.45	3801.84	1216.25	3038	3305.36
Amphisbaena scutigerum 2	3562.59	3397.89	3412.72	3636.69	3417.85	3432.83	3486.29	3420.24	3423.99	3866.39	3326.82	3436.49	3287.68	3341.41	3414.72	4006.54	3141.22	3434.62	3114.53	3151.08	3389.93	4098.65	2992.18	3413.86	2966.05	2950.93	3373.31	4268.22	2820.56	3155.89	2837.85	2825.65	3162.21	4307.31	2680.85	3046.19	2814.21	2692.64	3050.9	4145.95	2743.75	2962.9	3000.92	2766.53	2959.83	3825.29	2955.74	2887.17	3401.73
Blanus cinereus 2	3565.91	3169.14	3268.49	3617.21	3165.46	3261.87	3515.61	3166.04	3260.34	3671.71	3144.59	3244.34	3448.13	3144.84	3247.89	3738.58	3104.92	3221.85	3385.62	3106.84	3227	3796.21	3060.29	3207.9	3319.48	3062.77	3208.24	3845.03	3000.99	3188.84	3276.26	3005.62	3189.14	3857.67	2963.76	3173.49	3265.13	2955.79	3173.89	3822.44	2937.83	3152.24	3291.61	2936.58	3151.1	3671.32	2895.01	3101.48	3469.66
Bradypodion pumilum 2	3573.98	4268.11	3086.88	3726.43	4278.48	3090.42	3376.54	4282.66	3064.09	4162.12	4097.12	3168.3	3052.54	4141.49	3138.13	4330.33	3809.39	3291.37	2851.53	3888.24	3237.76	4694.34	3034.65	3323.95	2448.88	2987.62	3258.21	4403.91	2369.03	3310.27	2672.23	2410.62	3252.97	4389.25	2243.39	3341.09	2688.1	2245.64	3316.92	4230.31	2184.12	3296.54	2852.96	2182.55	3263.4	3729.78	2007.72	3271.42	3344.61
Bachia flavescens 2	3568.64	3326.79	2926.81	3743.14	3342.77	2925.44	3383.63	3353.84	2953.74	4028.02	3314.41	3044.59	3098.11	3324.95	3082.06	4178.71	3147.2	3193.77	2965.98	3147.09	3212.86	4162.49	3021.17	3363.79	2995.92	2972.68	3419.07	4170.77	2912	3500.72	2986.14	2894.03	3537.38	4205.12	2867.87	3639.33	2966.33	2815.99	3642.5	4143.33	2782.27	3620.04	3057.17	2748.35	3625.04	3815.9	2594.79	3596.52	3370.63
Chalcides chalcides 2	3552.27	3516.11	2986.13	3776.94	3486.87	2948.62	3375.09	3516.3	2942.31	3979.7	3368.47	2932.68	3133.24	3411.7	2955.93	4069.9	3146.85	3002.57	3015.19	3172.21	3027.22	4058.61	2920.16	3162.65	3001.01	2975.36	3151.89	4228.31	2521.5	3444.71	2812.2	2585.82	3499.97	4283.74	2274.08	3432.16	2727.3	2351.54	3464.54	4067.14	2225.02	3393.47	2846.19	2307.69	3447.82	3685.78	2223.84	3410.28	3357.39
Trioceros jacksonii 2	3731.24	4791.86	1652.93	3960.5	4762.41	1703.11	3512.73	4807.32	1697.67	4258.04	4584.5	1905.62	3044.72	4670.77	1947.22	4804.31	3994.4	2808.75	2676.22	4163.95	2794.87	5046.81	3339.1	3151.55	2176.04	3610.93	3151.48	4759.6	1983.58	3148.24	2248.08	2011.87	3151.65	4958.29	1359.47	3150.73	2050.09	1360.53	3139.85	4557.77	1393.93	3045.59	2377.28	1415.9	2985.94	3745.82	1061.2	3130.61	3272.33
Dasia olivacea 2	3607.97	4141.67	2867.2	3961.93	4168.47	2956.08	3240.52	4191.08	2930.49	4212.31	4006.58	3155.93	3027.59	4064.53	3120.64	4510.72	3596.56	3359.75	2634.43	3633.54	3335.43	4599.89	3130.57	3381.81	2528.9	3196.4	3385.37	4550.7	2602.8	3463.69	2526.01	2584.58	3468.18	4590.45	2365.02	3533.54	2484.27	2377.25	3532.93	4305.69	2246.49	3421.37	2790.1	2277.65	3388.5	3663.57	2041.92	3190.8	3357.44
Plestiodon marginatus 2	3551.05	3299.97	2925.22	3765.64	3359.43	2939.34	3324.49	3361.2	2936.5	4063.5	3340.89	3030.16	3052.4	3320.25	3023.52	4186.29	3128.26	3149.25	2884.86	3133.6	3149.89	4137.76	2902.27	3262.9	2922.78	2845.47	3285.96	4171.28	2740	3375.35	2928.72	2723.47	3387.07	4218.2	2638.59	3484.05	2923.32	2627.46	3484	3968.14	2603.99	3494.36	3165.46	2631.56	3466.62	3640.03	2552.41	3496.47	3491.88
Hemiergis quadrilineata 2	3590.66	3396.48	3018.21	3812.32	3396.6	3010.6	3364.66	3436.38	3062.18	3990.07	3289.24	3081.17	3213.3	3370.1	3183.21	3999.79	3201.37	3160.93	3172.56	3279.83	3264.74	3983.13	3100.06	3231.72	3183.13	3187.47	3326.88	3942.87	3043.3	3326.78	3240.05	3094.9	3442.93	3939.31	2984.81	3414.09	3262.57	3056.62	3526.31	3859.22	2961.2	3435.63	3331.74	3017.31	3502.86	3651.3	2911.99	3467.68	3518.08
Melanoseps loveridgei 2	3577.79	3350.87	3262.68	3681.04	3347.09	3243.44	3459.45	3356.05	3252.09	3771.8	3304.92	3218.26	3331.57	3298.43	3218.92	3834.78	3226.6	3181.96	3270.93	3220.62	3180.96	3890.61	3114.21	3149.67	3231.91	3097.23	3157.74	3943.46	3009.35	3123.54	3180.25	2984.65	3138.12	4017.93	2872.34	3105.51	3114.61	2857.36	3088.62	3869.78	2827.16	3055.49	3251.6	2832.23	3050.33	3639.6	2775.14	3016.04	3483.81
Ophiodes fragilis 2	3539.44	3440.4	2901.52	3833.24	3401.93	2919.11	3289.5	3417.44	2916.51	4131.78	3244.61	3008.55	2970.39	3242.81	3009.84	4286.58	2948.3	3116.02	2766.43	2896.79	3130.53	4358.79	2741.34	3229.12	2757.72	2677.47	3291.7	4311.1	2546.87	3350.11	2809.52	2553.5	3372.33	4336.41	2452.34	3461.52	2831.09	2463.11	3483.42	4097.95	2457.71	3495.43	3074.55	2462.28	3473.62	3813	2440.28	3449.48	3365.91
Pseudopus apodus 2	3482.46	3881.6	3497.17	3818.82	3901	3319.89	3189.33	3871.19	3284.39	4058.18	3713.35	3291.66	2922.41	3685.17	3198.81	4226.56	3553.26	3294.63	2757.6	3453.27	3185.45	4383.97	3254.45	3339.53	2653.6	3144.95	3213.18	4444.72	2908.12	3406.95	2597.59	2873.44	3259.92	4481.93	2677.55	3511.29	2619.63	2585.19	3350.59	4334.33	2512.08	3487.97	2780.15	2441.26	3358.23	3775.62	2248.72	3213.48	3391.35
Pogona vitticeps 2	3669.99	4660.81	2074.53	4099.5	4682.82	2189.06	3358.05	4713.4	2150.54	4695.12	4287.8	2690.12	2690.48	4382.88	2642.84	4839.64	3809.03	2930.98	2465.72	3951.93	2883.88	5147.77	2556.88	3288.44	1961.06	2776.32	3321.49	4907.77	2087.36	3361.57	2095.89	2188.35	3498.59	4924.66	1747.07	3426.14	2145.19	1815.96	3290.97	4680.89	1713.79	3332.77	2345.82	1761.15	3199.64	3727.32	1448.32	3290.21	3266.26
Rieppeleon brevicaudatus 2	3584.13	3749.04	2921.03	3821.82	3723.06	2935.46	3348.87	3737.05	2945.78	3982.48	3570.19	2959.48	3216.94	3617.27	2949.98	4049.33	3056.07	3126.97	3071.23	3217.01	3060.51	4136.48	2761.28	3196.22	2905.8	2811.97	3180.05	4196.95	2376.26	3438.06	2838.04	2507.58	3354.17	4204.44	2224.07	3495.88	2791.48	2327.17	3408.24	4030.87	2261.98	3487.44	2952.92	2331.34	3418.86	3520.7	2265.87	3521.76	3412.99
Lepidothyris fernandi 2	3577.73	4247.11	2707.84	3801.87	4266.41	2730.58	3376.83	4263.81	2697.4	4257.77	4058.65	2686.83	2906.54	4077.7	2651.68	4692.28	3009.35	2909.03	2466.97	3102.1	2907.99	4970.03	2202.13	2898.3	2114.37	2343.87	2880.37	4913.42	1866.14	3083.55	2186.52	1870.56	3040.79	4957.96	1706.41	3167.06	2167.86	1697.09	3049.48	4586.37	1755.01	3080.2	2465.66	1763.59	3046.25	3799.39	1584.44	3106.14	3287.4
Teratoscincus scincus 2	3577.93	3485.83	2930.38	3732.84	3453.92	2930.55	3434.61	3472.5	2925.16	4082.14	3277.2	2939.83	2991.04	3321.42	2949.79	4297.89	3007.22	3087.64	2809.94	3101.79	3054.26	4348.6	2794.03	3267.45	2739.14	2888.64	3210.43	4323.55	2599.8	3591.06	2758.55	2705.61	3518.87	4346.05	2535.46	3733.93	2736.9	2609.47	3714.25	4138.12	2480.06	3649.04	2925.87	2532.71	3627.79	3696.38	2329.34	3575.3	3420.72
Tropidurus torquatus 2	3542.12	4192.86	2540.83	3744.7	4237.6	2586.93	3250.37	4264.27	2602.31	4598.97	3888.18	2955.78	2610.79	3962.41	2864.9	4809.47	3477.08	3165.68	2325.69	3472.66	3145.84	4923.91	2810.84	3295.4	2171.4	2992.98	3273.33	4708.23	2047.79	3396.19	2298.9	2142.22	3281.81	4708.2	1811.86	3388.76	2232.16	1907.9	3322.03	4388.06	1734.04	3216.11	2523.66	1813.76	3301.27	3766.78	1625.91	3240.93	3203.49
Cerastes cerastes 2	3669.66	3470.81	3590.65	3788.54	3449.82	3567.08	3562.24	3454.68	3628.33	3994.86	3261.33	3620.26	3334.77	3287.44	3690.71	4113.65	3037.21	3605.97	3209.28	3024.65	3732.45	4376.29	2633.38	3544.92	2962.03	2659.54	3690.35	4439.48	2357.47	3241.49	2793.44	2429.05	3377.89	4490.51	2245.5	3128.58	2716.85	2314.64	3310.38	4347.37	2169.15	3081.36	2834.84	2244.3	3249.59	3791	1989.19	3091.31	3411.05
Dasypeltis gansi 2	3496.69	2962.79	3873.64	3841.74	2992.18	3929.53	3230.23	2968.54	3922.65	4034.43	2845.9	3939.45	3040.68	2837.88	3925.86	4107.69	2449.86	3579.15	2988.37	2443.81	3570.3	4191.75	2302.35	3315.14	2928.49	2290.74	3347.51	4259.9	2268.38	3148.17	2860.18	2260.63	3160.69	4283.05	2263.5	3029.16	2835.81	2249.71	3013.53	4142.36	2226.3	3013.68	2949.65	2215.21	2992.11	3709.97	2138.72	2799.26	3388.61
Dendrelaphis decorus 2	3580.71	3613.95	3871.74	3886.47	3590.99	3967.96	3210.06	3596.47	3969.33	4086.8	3422.74	3990.39	3013.1	3384.92	3989.9	4023.58	2843.62	3675.85	3120.43	2869.83	3687.81	4053.16	2722.51	3572.16	3052.32	2706.44	3614.24	4339.95	2405.56	3308.79	2852	2417.76	3374.93	4426.46	2276.29	3133.45	2749.2	2254.24	3201.29	4273.57	2179.1	3025.16	2893.89	2153.25	3053.66	3907.55	2034.13	3029.32	3235.98
Hydrophys platurus 2	3551.24	3015.96	3942.21	3779.32	2948.59	3880.51	3320.81	2946.13	3869.77	3984.3	2816.65	3815.99	3116.12	2771.31	3801.99	4305.27	2567.86	3691.14	2834.82	2545.04	3687.22	4439.54	2391.25	3436.98	2711.31	2343.15	3437.54	4335.24	2346.86	3043.96	2778.25	2246.56	3072.08	4254.74	2302.53	2942.7	2834.24	2262.9	2970.58	4089.73	2249.95	2858.89	3008.87	2231.18	2866.79	3773.08	2134.97	2797.08	3420.08
Boaedon fuliginosus 2	3513.86	2982.4	3666.55	3693.5	3006.1	3689.22	3302.13	2968.85	3690.65	3879.56	2921.98	3656.64	3143.4	2893.88	3622.58	4007.57	2691.73	3545.01	3081.88	2589.27	3533.64	4002.69	2445.03	3346.56	3097.31	2423.77	3372.03	4120.4	2303.97	3153.21	2977.7	2261.38	3175	4234.25	2169.63	2868.05	2869.73	2135.06	2891	4050.69	2059.49	2969.36	3081.13	2021.25	3005.27	3814.88	2011.02	3079.32	3353.36
Python regius 2	3532.46	3738.05	4342.96	3674.54	3561.55	4437.53	3298.62	3517.86	4520.31	3926.98	3266.45	4302.62	3005.2	3195.07	4313.89	4173.61	2842.57	4088.89	2800.55	2866.48	4071.02	4672.35	2466.85	3826.04	2452.83	2550.01	3864.25	4921.89	2228.7	3503.38	2175.98	2272.58	3572.78	4983.56	2266.86	3061.87	2033.94	2169.35	3231.32	4618.71	2250.62	3077.52	2354.47	2239.55	3072.34	3959.28	2245.03	3127.58	3193.68
Epicrates cenchria 2	3522.17	3589.69	4618.85	3821.42	3512.14	4595.16	3201.56	3492.95	4582.67	4040.52	3326.09	4522.26	3037.7	3291.54	4513.52	4258.25	3156.58	4338.83	2840.12	3119.25	4311.71	4553.71	2896.61	4174.09	2445.14	2822.44	4059.56	4896.55	2686.17	3767.35	2171.86	2564.37	3653.25	5111.14	2544.43	3291.39	2009.92	2441.92	3237.14	4759.76	2465.1	2965.24	2324.05	2417.66	2930.2	3806.26	2275.54	2725.92	3335.3
Xerotyphlops vermicularis 2	3561.9	3044.48	3542.97	3599.43	3039.16	3542.39	3517.28	3037.95	3542.21	3640.26	3024.37	3540.94	3463.85	3023.48	3541.52	3687.86	3006.4	3532.54	3417.37	3002.84	3531.31	3740.83	2981.03	3517.89	3363.88	2981.51	3524.52	3769.05	2949.63	3499.92	3345.96	2959.91	3511.51	3820.58	2916.69	3485.46	3275.74	2918.55	3485.57	3758.03	2931.43	3490.06	3368.55	2927.34	3491.22	3613.92	2936.62	3500.75	3512.31
Ablepharus kitaibelii 2	3530.47	3258.83	3124.98	3723.41	3202.79	3135.6	3363.4	3219.91	3136.73	3817.1	3121.1	3203.22	3250.57	3105.02	3210.82	3857.4	2988.39	3352.72	3214.61	2960.91	3320.54	3900.62	2837.66	3448.23	3138	2826.57	3444.97	3961	2731.64	3589.67	3098.66	2708.87	3573.59	3993.31	2632.84	3705.33	3066.65	2610.95	3664.91	3802.95	2550.04	3645.23	3245.04	2543.22	3620.29	3655.36	2504.07	3606.47	3403.85
Agama agama 2	3554.11	4346.1	2082.79	4076.53	4494.1	2207.25	3008.5	4475.07	2234.27	4829.23	4209.35	2488.15	2317.22	4205.89	2562.36	5088.23	3625.23	2881.08	2050.74	3566.55	2996.15	5381.26	2819.39	3300.07	1773.71	2818.88	3254.61	5052.94	2132.74	3205.35	2002.56	2152.37	3294.29	5202.63	1609.15	3301.29	1939.03	1630.97	3199.69	4936.39	1524.92	3106.64	2164.97	1522.89	2993.67	3848.79	1217.61	2981.77	3199.56
Eryx jaculus 2	3569.81	3470.34	3907.9	3767.91	3485.05	3966.82	3400.67	3518.95	3925.71	4062.95	3354.39	3969.83	3078.65	3389.59	3956.26	4224.56	3132.06	3879.68	2927.09	3212.78	3871.27	4289.12	2827.63	3762.62	2806.19	2935.77	3828.23	4292.19	2736.19	3659.92	2733.5	2754.35	3657.15	4311.34	2616.69	3586.53	2724.19	2665.47	3592.93	4188.3	2600.62	3510.1	2799.04	2647.8	3531.23	3785.69	2567.95	3483.59	3243.58
Eublepharis macularius 2	3506.51	3762.33	3005.13	4122.13	3878.85	2950.36	2949.14	3848.65	2943.83	4635.06	3569.53	2916.96	2392.67	3538.29	2907.05	4874.65	3118.86	3018.92	2230.28	3178.05	3030.17	5000.63	2853.8	3208.91	2121.62	2879.43	3144.94	4816.51	2426.8	3366.02	2345.24	2369.71	3363.51	4809.16	2108.66	3390.73	2367.37	2114.31	3367.41	4458.95	1992.79	3375.39	2598.29	2030.63	3326.53	3768.73	1831.21	3156.03	3359.73
Gekko gecko 2	3443.79	3848.32	2654.57	3868.2	3988.15	2720.83	2973.23	3931.28	2711.31	4543.46	3768.76	2652.69	2415.97	3707.72	2778.14	4932.06	3411.22	2736.38	2182.94	3368.84	2813.84	5063.26	3039.54	2912.84	2054.11	2985.85	2934.82	5153.64	2820.06	3175.5	2054.67	2751.06	3046.53	5220.05	2612.39	3686.82	1948.7	2368.95	3587.34	4969.6	2372.52	3420.18	2198.57	2231.45	3295.74	3910.47	1554.05	3088.87	3417.56
Lygodactylus picturatus 2	3547	3431.16	2988.73	3662.02	3457.22	3005.39	3429.71	3442.17	2993.55	3923.07	3362.42	3088.95	3135.8	3394.81	3141.93	4042.75	3239.44	3193.41	3005.75	3284.45	3285.63	4159.9	3049.6	3412.33	2911.11	3058.03	3539.18	4187.91	2893.89	3617.48	2915.73	2910.02	3696.69	4204.52	2774.72	3760.74	2936.99	2805.87	3839.88	4020.01	2617.63	3677.01	3036.27	2670.05	3761.79	3632.27	2422.22	3683.89	3499.82
Pantherophis guttatus 2	3590.68	3622.13	4003.16	3762.18	3626.61	4066.29	3414.95	3585.18	4085.98	4087.56	3379.09	4096.13	2946.25	3278.62	4074.39	4123.84	3018.39	3915	2927.95	3074.3	3936.58	4442.43	2653.94	3605.35	2598.45	2698.79	3563.06	4476.04	2617.21	3438.68	2558.77	2665.27	3428.58	4541.59	2534.28	3246	2482.74	2584.08	3255.74	4392.26	2520.52	3105.84	2621.2	2535.83	3105.36	3756.36	2453.09	2813.44	3340.32
Phelsuma grandis 2	3547.94	3885.73	2959.38	3783.99	3894.68	3093.2	3281.42	3884.91	3088.97	4217.87	3755	3228.19	2830.74	3702.68	3262.97	4449.71	3480.99	3283.89	2666.06	3437.62	3346.5	4502.21	3046.69	3294.5	2625.23	2974.16	3300.02	4512.74	2758.99	3390.04	2605.37	2758.72	3426.35	4515.27	2610.61	3442.97	2616.67	2538.15	3420.93	4261.96	2476.32	3288.64	3017.69	2382.16	3242.8	3685.25	2264.24	3168.22	3482.25
Takydromus sexlineatus 2	3712.31	3502.96	2843.29	3872.59	3495.86	2883.84	3568.32	3490.48	2846.63	4191.46	3448.63	3084.73	3265.82	3492.43	2988.59	4303.91	3223.74	3195.16	3104.68	3325.93	3060.4	4337.58	2981.38	3289.31	2989.25	3051.68	3174.87	4250.44	2675.06	3547.8	2969.46	2717.74	3439.27	4310.95	2486.65	3615.63	2883.14	2563.95	3498.69	4135.61	2383.16	3518.05	3089.49	2406.16	3421.87	3817.03	2251.96	3519.23	3407.23
Chrysopelea ornata 2	3440.01	3686.27	4502.92	3750.27	3554.69	4585	3165.96	3625.47	4538.55	4009.41	3492.56	4532.55	2935.89	3514.13	4525.14	4321.27	2938.17	3969.23	2748.47	2979.05	3944.29	4346.38	2754.03	3597.47	2725.74	2779.48	3632.93	4544.98	2536.57	3187.02	2491.69	2522.08	3198.17	4650.19	2293.18	2848.47	2397.07	2305.34	2923.16	4358.81	2253.46	2995.01	2825.84	2267.61	3022.69	3687.65	2148.88	3036.83	3355.86
Anguis fragilis 2	3579.54	3403.59	2918.69	3753.88	3384.52	2927.98	3368.25	3399.86	2900.41	4065.16	3299.55	3023.98	3080.19	3363.33	2985.98	4305.44	3161.42	3223.94	2884.96	3252.78	3120.85	4377.87	3013.42	3409.9	2782.95	3124.56	3290.94	4304.56	2727.62	3618.96	2795.3	2817	3558.15	4372.73	2562.86	3790.62	2720.84	2692.47	3742.89	4071.98	2510.2	3680.62	2924.08	2592.94	3715.25	3847.14	2402.71	3574.67	3189.66
[truncated: 11 more columns]

## Sheet: Fig. 7 (Violin plot values)
Purkinje cell (PC) position
SPECIES	NORMALIZED PC DISTANCE
Boaedon fuliginosus	0.119667
Boaedon fuliginosus	0.106785
Boaedon fuliginosus	0.116125
Boaedon fuliginosus	0.21055
Boaedon fuliginosus	0.121048
Boaedon fuliginosus	0.164249
Boaedon fuliginosus	0.204956
Boaedon fuliginosus	0.216105
Boaedon fuliginosus	0.0907848
Boaedon fuliginosus	0.151647
Boaedon fuliginosus	0.205031
Boaedon fuliginosus	0.0697815
Boaedon fuliginosus	0.0945999
Boaedon fuliginosus	0.125859
Boaedon fuliginosus	0.237181
Boaedon fuliginosus	0.401666
Boaedon fuliginosus	0.100193
Boaedon fuliginosus	0.100175
Boaedon fuliginosus	0.0629263
Boaedon fuliginosus	0.128187
Boaedon fuliginosus	0.187456
Boaedon fuliginosus	0.356299
Boaedon fuliginosus	0.365091
Boaedon fuliginosus	0.152437
Boaedon fuliginosus	0.174919
Boaedon fuliginosus	0.340571
Boaedon fuliginosus	0.148409
Boaedon fuliginosus	0.312008
Boaedon fuliginosus	0.349139
Boaedon fuliginosus	0.370748
Boaedon fuliginosus	0.444864
Boaedon fuliginosus	0.190179
Boaedon fuliginosus	0.25021
Boaedon fuliginosus	0.395416
Boaedon fuliginosus	0.675889
Boaedon fuliginosus	0.188008
Boaedon fuliginosus	0.24203
Boaedon fuliginosus	0.273078
Boaedon fuliginosus	0.379011
Boaedon fuliginosus	0.422715
Boaedon fuliginosus	0.525768
Boaedon fuliginosus	0.523333
Boaedon fuliginosus	0.663854
Boaedon fuliginosus	0.166901
Boaedon fuliginosus	0.250609
Boaedon fuliginosus	0.249061
Boaedon fuliginosus	0.325741
Boaedon fuliginosus	0.327123
Boaedon fuliginosus	0.616574
Boaedon fuliginosus	0.644758
Boaedon fuliginosus	0.245478
Boaedon fuliginosus	0.416085
Boaedon fuliginosus	0.414944
Boaedon fuliginosus	0.716638
Boaedon fuliginosus	0.787906
Boaedon fuliginosus	0.253357
Boaedon fuliginosus	0.296726
Boaedon fuliginosus	0.36693
Boaedon fuliginosus	0.161225
Boaedon fuliginosus	0.132137
Boaedon fuliginosus	0.161317
Boaedon fuliginosus	0.158894
Boaedon fuliginosus	0.212097
Boaedon fuliginosus	0.221829
Boaedon fuliginosus	0.389111
Boaedon fuliginosus	0.409027
Boaedon fuliginosus	0.437663
Boaedon fuliginosus	0.483981
Boaedon fuliginosus	0.510784
Boaedon fuliginosus	0.121967
Boaedon fuliginosus	0.0908596
Boaedon fuliginosus	0.327005
Boaedon fuliginosus	0.0775297
Boaedon fuliginosus	0.14109
Boaedon fuliginosus	0.260684
Boaedon fuliginosus	0.142659
Boaedon fuliginosus	0.0553851
Boaedon fuliginosus	0.163567
Boaedon fuliginosus	0.122623
Boaedon fuliginosus	0.242123
Boaedon fuliginosus	0.328953
Boaedon fuliginosus	0.139489
Boaedon fuliginosus	0.113415
Boaedon fuliginosus	0.080504
Boaedon fuliginosus	0.217692
Boaedon fuliginosus	0.143237
Boaedon fuliginosus	0.160417
Boaedon fuliginosus	0.291891
Boaedon fuliginosus	0.580469
Boaedon fuliginosus	0.209113
Boaedon fuliginosus	0.183016
Boaedon fuliginosus	0.218267
Boaedon fuliginosus	0.0999344
Boaedon fuliginosus	0.103172
Boaedon fuliginosus	0.176637
Boaedon fuliginosus	0.353787
Boaedon fuliginosus	0.405416
Boaedon fuliginosus	0.373464
Boaedon fuliginosus	0.0948477
Boaedon fuliginosus	0.0613123
Boaedon fuliginosus	0.0812109
Boaedon fuliginosus	0.208374
Boaedon fuliginosus	0.190836
Boaedon fuliginosus	0.347041
Boaedon fuliginosus	0.378654
Boaedon fuliginosus	0.142282
Boaedon fuliginosus	0.0245068
Boaedon fuliginosus	0.137716
Boaedon fuliginosus	0.454413
Boaedon fuliginosus	0.623671
Boaedon fuliginosus	0.192509
Boaedon fuliginosus	0.0723194
Boaedon fuliginosus	0.139043
Boaedon fuliginosus	0.264959
Boaedon fuliginosus	0.052892
Boaedon fuliginosus	0.0859341
Boaedon fuliginosus	0.364249
Boaedon fuliginosus	0.0806248
Boaedon fuliginosus	0.0810221
Boaedon fuliginosus	0.21425
Boaedon fuliginosus	0.431448
Boaedon fuliginosus	0.0714439
Boaedon fuliginosus	0.084339
Boaedon fuliginosus	0.21755
Boaedon fuliginosus	0.472859
Boaedon fuliginosus	0.461154
Boaedon fuliginosus	0.373971
Boaedon fuliginosus	0.463234
Boaedon fuliginosus	0.27283
Boaedon fuliginosus	0.141042
Boaedon fuliginosus	0.0601457
Boaedon fuliginosus	0.161467
Boaedon fuliginosus	0.0734052
Boaedon fuliginosus	0.119828
Boaedon fuliginosus	0.130251
Boaedon fuliginosus	0.323782
Boaedon fuliginosus	0.533288
Boaedon fuliginosus	0.347914
Boaedon fuliginosus	0.0330053
Boaedon fuliginosus	0.0687077
Boaedon fuliginosus	0.112005
Boaedon fuliginosus	0.0565517
Boaedon fuliginosus	0.233986
Boaedon fuliginosus	0.344852
Boaedon fuliginosus	0.448305
Boaedon fuliginosus	0.429143
Boaedon fuliginosus	0.655439
Boaedon fuliginosus	0.516642
Boaedon fuliginosus	0.457374
Boaedon fuliginosus	0.608251
Boaedon fuliginosus	0.528659
Boaedon fuliginosus	0.436012
Boaedon fuliginosus	0.201358
Boaedon fuliginosus	0.118815
Boaedon fuliginosus	0.0408501
Boaedon fuliginosus	0.14855
Boaedon fuliginosus	0.0356152
Boaedon fuliginosus	0.191503
Boaedon fuliginosus	0.347735
Boaedon fuliginosus	0.418817
Boaedon fuliginosus	0.457788
Boaedon fuliginosus	0.66807
Boaedon fuliginosus	0.656514
Boaedon fuliginosus	0.615359
Boaedon fuliginosus	0.340074
Boaedon fuliginosus	0.261143
Boaedon fuliginosus	0.549006
Boaedon fuliginosus	0.546524
Boaedon fuliginosus	0.583398
Boaedon fuliginosus	0.723363
Boaedon fuliginosus	0.687666
Boaedon fuliginosus	0.526406
Boaedon fuliginosus	0.456047
Boaedon fuliginosus	0.1171
Boaedon fuliginosus	0.13137
Boaedon fuliginosus	0.0945321
Boaedon fuliginosus	0.445962
Boaedon fuliginosus	0.461737
Boaedon fuliginosus	0.566296
Boaedon fuliginosus	0.677056
Boaedon fuliginosus	0.621677
Boaedon fuliginosus	0.672286
Boaedon fuliginosus	0.39729
Boaedon fuliginosus	0.386224
Boaedon fuliginosus	0.487483
Boaedon fuliginosus	0.513312
Boaedon fuliginosus	0.0860982
Boaedon fuliginosus	0.137545
Boaedon fuliginosus	0.203159
Boaedon fuliginosus	0.407739
Boaedon fuliginosus	0.374514
Boaedon fuliginosus	0.198072
Boaedon fuliginosus	0.270851
Boaedon fuliginosus	0.166398
Boaedon fuliginosus	0.146491
Boaedon fuliginosus	0.331025
Boaedon fuliginosus	0.292184
Boaedon fuliginosus	0.266628
Boaedon fuliginosus	0.545727
Boaedon fuliginosus	0.555946
Boaedon fuliginosus	0.457511
Boaedon fuliginosus	0.16026
Boaedon fuliginosus	0.0242238
Boaedon fuliginosus	0.104127
Boaedon fuliginosus	0.180651
Boaedon fuliginosus	0.0759809
Boaedon fuliginosus	0.155743
Boaedon fuliginosus	0.0234436
Boaedon fuliginosus	0.115734
Boaedon fuliginosus	0.166665
Boaedon fuliginosus	0.199298
Boaedon fuliginosus	0.36793
Boaedon fuliginosus	0.430558
Boaedon fuliginosus	0.205114
Boaedon fuliginosus	0.291381
Boaedon fuliginosus	0.235234
Boaedon fuliginosus	0.306349
Boaedon fuliginosus	0.322452
Boaedon fuliginosus	0.391556
Boaedon fuliginosus	0.133191
Boaedon fuliginosus	0.240595
Boaedon fuliginosus	0.417937
Boaedon fuliginosus	0.351264
Boaedon fuliginosus	0.49307
Boaedon fuliginosus	0.163847
Boaedon fuliginosus	0.128248
Boaedon fuliginosus	0.112765
Boaedon fuliginosus	0.017575
Boaedon fuliginosus	0.0898703
Boaedon fuliginosus	0.198504
Boaedon fuliginosus	0.175066
Boaedon fuliginosus	0.288866
Boaedon fuliginosus	0.0882537
Boaedon fuliginosus	0.105938
Boaedon fuliginosus	0.297753
Boaedon fuliginosus	0.375051
Boaedon fuliginosus	0.59772
Boaedon fuliginosus	0.0616128
Boaedon fuliginosus	0.0261648
Boaedon fuliginosus	0.138213
Boaedon fuliginosus	0.369479
Boaedon fuliginosus	0.527404
Boaedon fuliginosus	0.611945
Boaedon fuliginosus	0.342539
Boaedon fuliginosus	0.50001
Boaedon fuliginosus	0.0649163
Boaedon fuliginosus	0.153668
Boaedon fuliginosus	0.359029
Boaedon fuliginosus	0.509156
Boaedon fuliginosus	0.0595391
Boaedon fuliginosus	0.481321
Boaedon fuliginosus	0.687109
Boaedon fuliginosus	0.171449
Boaedon fuliginosus	0.245207
Boaedon fuliginosus	0.381735
Boaedon fuliginosus	0.517187
Boaedon fuliginosus	0.584251
Boaedon fuliginosus	0.815743
Boaedon fuliginosus	0.322403
Boaedon fuliginosus	0.551024
Boaedon fuliginosus	0.529548
Boaedon fuliginosus	0.484317
Boaedon fuliginosus	0.331074
Boaedon fuliginosus	0.373553
Boaedon fuliginosus	0.064489
Boaedon fuliginosus	0.552307
Boaedon fuliginosus	0.658992
Boaedon fuliginosus	0.519069
Boaedon fuliginosus	0.645132
Boaedon fuliginosus	0.117986
Boaedon fuliginosus	0.24733
Boaedon fuliginosus	0.352197
Boaedon fuliginosus	0.477663
Boaedon fuliginosus	0.523628
Boaedon fuliginosus	0.610232
Boaedon fuliginosus	0.0911677
Boaedon fuliginosus	0.426458
Boaedon fuliginosus	0.550593
Boaedon fuliginosus	0.0637653
Boaedon fuliginosus	0.108935
Boaedon fuliginosus	0.375101
Boaedon fuliginosus	0.161334
Boaedon fuliginosus	0.240133
Boaedon fuliginosus	0.458876
Boaedon fuliginosus	0.402331
Boaedon fuliginosus	0.582688
Boaedon fuliginosus	0.222111
Boaedon fuliginosus	0.12435
Boaedon fuliginosus	0.389165
Boaedon fuliginosus	0.523606
Boaedon fuliginosus	0.109196
Boaedon fuliginosus	0.273396
Boaedon fuliginosus	0.46692
Boaedon fuliginosus	0.562298
Boaedon fuliginosus	0.165152
Boaedon fuliginosus	0.224139
Boaedon fuliginosus	0.104365
Boaedon fuliginosus	0.159157
Boaedon fuliginosus	0.34217
Boaedon fuliginosus	0.315536
Boaedon fuliginosus	0.428705
Boaedon fuliginosus	0.44499
Boaedon fuliginosus	0.0933051
Boaedon fuliginosus	0.236044
Boaedon fuliginosus	0.156754
Boaedon fuliginosus	0.582311
Boaedon fuliginosus	0.198576
Boaedon fuliginosus	0.264445
Boaedon fuliginosus	0.105534
Boaedon fuliginosus	0.178643
Boaedon fuliginosus	0.244406
Boaedon fuliginosus	0.321176
Boaedon fuliginosus	0.357535
Boaedon fuliginosus	0.127902
Boaedon fuliginosus	0.174382
Boaedon fuliginosus	0.0994837
Boaedon fuliginosus	0.270917
Boaedon fuliginosus	0.0851503
Boaedon fuliginosus	0.0890994
Boaedon fuliginosus	0.139714
Boaedon fuliginosus	0.268555
Boaedon fuliginosus	0.369034
Boaedon fuliginosus	0.189329
Boaedon fuliginosus	0.394827
Boaedon fuliginosus	0.519176
Boaedon fuliginosus	0.574276
Boaedon fuliginosus	0.111165
Boaedon fuliginosus	0.168547
Boaedon fuliginosus	0.250823
Boaedon fuliginosus	0.230499
Boaedon fuliginosus	0.34918
Boaedon fuliginosus	0.556457
Boaedon fuliginosus	0.202864
Boaedon fuliginosus	0.187937
Boaedon fuliginosus	0.254944
Boaedon fuliginosus	0.307458
Boaedon fuliginosus	0.32792
Boaedon fuliginosus	0.392003
Boaedon fuliginosus	0.208783
Boaedon fuliginosus	0.283384
Boaedon fuliginosus	0.189308
Boaedon fuliginosus	0.392007
Boaedon fuliginosus	0.173762
Boaedon fuliginosus	0.13508
Boaedon fuliginosus	0.0849628
Boaedon fuliginosus	0.166562
Boaedon fuliginosus	0.226782
Boaedon fuliginosus	0.224414
Boaedon fuliginosus	0.262212
Boaedon fuliginosus	0.249705
Boaedon fuliginosus	0.089952
Boaedon fuliginosus	0.0387123
Boaedon fuliginosus	0.113167
Boaedon fuliginosus	0.115087
Boaedon fuliginosus	0.211095
Boaedon fuliginosus	0.0991482
Boaedon fuliginosus	0.606559
Boaedon fuliginosus	0.243829
Boaedon fuliginosus	0.0751899
Boaedon fuliginosus	0.0840748
Boaedon fuliginosus	0.186371
Boaedon fuliginosus	0.471132
Boaedon fuliginosus	0.381025
Boaedon fuliginosus	0.058995
Boaedon fuliginosus	0.177425
Boaedon fuliginosus	0.139878
Boaedon fuliginosus	0.104974
Boaedon fuliginosus	0.125771
Boaedon fuliginosus	0.256752
Boaedon fuliginosus	0.202783
Boaedon fuliginosus	0.163062
Boaedon fuliginosus	0.199693
Boaedon fuliginosus	0.344145
Boaedon fuliginosus	0.493573
Boaedon fuliginosus	0.53626
Boaedon fuliginosus	0.494162
Boaedon fuliginosus	0.532077
Boaedon fuliginosus	0.652827
Boaedon fuliginosus	0.407756
Boaedon fuliginosus	0.286913
Boaedon fuliginosus	0.419405
Boaedon fuliginosus	0.2741
Boaedon fuliginosus	0.335981
Boaedon fuliginosus	0.308251
Boaedon fuliginosus	0.458355
Boaedon fuliginosus	0.217313
Boaedon fuliginosus	0.191158
Boaedon fuliginosus	0.200286
Boaedon fuliginosus	0.217812
Boaedon fuliginosus	0.341121
Boaedon fuliginosus	0.263422
Boaedon fuliginosus	0.381645
Boaedon fuliginosus	0.232539
Boaedon fuliginosus	0.110225
Boaedon fuliginosus	0.353294
Boaedon fuliginosus	0.0337487
Boaedon fuliginosus	0.140872
Boaedon fuliginosus	0.0581348
Boaedon fuliginosus	0.018051
Boaedon fuliginosus	0.0596302
Boaedon fuliginosus	0.215087
Boaedon fuliginosus	0.365251
Boaedon fuliginosus	0.171755
Boaedon fuliginosus	0.284585
Boaedon fuliginosus	0.281805
Boaedon fuliginosus	0.211749
Boaedon fuliginosus	0.0808879
Boaedon fuliginosus	0.239889
Boaedon fuliginosus	0.0474091
Boaedon fuliginosus	0.170385
Boaedon fuliginosus	0.0489219
Boaedon fuliginosus	0.024464
Boaedon fuliginosus	0.234115
Boaedon fuliginosus	0.336224
Boaedon fuliginosus	0.414314
Boaedon fuliginosus	0.591555
Boaedon fuliginosus	0.813968
Boaedon fuliginosus	0.249619
Boaedon fuliginosus	0.19272
Boaedon fuliginosus	0.127708
Boaedon fuliginosus	0.385723
Boaedon fuliginosus	0.16411
Boaedon fuliginosus	0.331192
Boaedon fuliginosus	0.181474
Boaedon fuliginosus	0.141572
Boaedon fuliginosus	0.0686188
Boaedon fuliginosus	0.16075
Boaedon fuliginosus	0.0585118
Boaedon fuliginosus	0.224589
Boaedon fuliginosus	0.0882015
Boaedon fuliginosus	0.299051
Boaedon fuliginosus	0.570389
Boaedon fuliginosus	0.504845
Boaedon fuliginosus	0.236368
Boaedon fuliginosus	0.23534
Boaedon fuliginosus	0.135629
Boaedon fuliginosus	0.105043
Boaedon fuliginosus	0.226465
Boaedon fuliginosus	0.429435
Boaedon fuliginosus	0.353542
Boaedon fuliginosus	0.252586
Boaedon fuliginosus	0.155471
Boaedon fuliginosus	0.126093
Boaedon fuliginosus	0.121162
Boaedon fuliginosus	0.0598241
Boaedon fuliginosus	0.294847
Boaedon fuliginosus	0.274446
Boaedon fuliginosus	0.121376
Boaedon fuliginosus	0.231092
Boaedon fuliginosus	0.13855
Boaedon fuliginosus	0.128699
Boaedon fuliginosus	0.236067
Boaedon fuliginosus	0.492824
Boaedon fuliginosus	0.563027
Boaedon fuliginosus	0.0120274
Boaedon fuliginosus	0.282832
Boaedon fuliginosus	0.167509
Boaedon fuliginosus	0.143914
Boaedon fuliginosus	0.178353
Boaedon fuliginosus	0.229669
Boaedon fuliginosus	0.0349065
Boaedon fuliginosus	0.11054
Boaedon fuliginosus	0.191119
Boaedon fuliginosus	0.203623
Boaedon fuliginosus	0.247529
Boaedon fuliginosus	0.361825
Boaedon fuliginosus	0.0524874
Boaedon fuliginosus	0.169732
Boaedon fuliginosus	0.124259
Boaedon fuliginosus	0.178132
Boaedon fuliginosus	0.351656
Boaedon fuliginosus	0.287572
Boaedon fuliginosus	0.110924
Boaedon fuliginosus	0.0530887
Boaedon fuliginosus	0.196269
Boaedon fuliginosus	0.274664
Boaedon fuliginosus	0.329901
Boaedon fuliginosus	0.487202
Boaedon fuliginosus	0.228946
Boaedon fuliginosus	0.255987
Boaedon fuliginosus	0.384849
Boaedon fuliginosus	0.473187
Boaedon fuliginosus	0.257197
Boaedon fuliginosus	0.317033
Boaedon fuliginosus	0.347532
Boaedon fuliginosus	0.460476
Boaedon fuliginosus	0.245475
Boaedon fuliginosus	0.364466
Boaedon fuliginosus	0.464085
Boaedon fuliginosus	0.413983
Boaedon fuliginosus	0.334134
Boaedon fuliginosus	0.462023
Boaedon fuliginosus	0.501185
Boaedon fuliginosus	0.294902
Boaedon fuliginosus	0.00734231
Boaedon fuliginosus	0.0716443
Boaedon fuliginosus	0.22241
Boaedon fuliginosus	0.28421
Boaedon fuliginosus	0.418765
Boaedon fuliginosus	0.480957
Boaedon fuliginosus	0.506885
Boaedon fuliginosus	0.55529
Boaedon fuliginosus	0.605853
Boaedon fuliginosus	0.0603397
Boaedon fuliginosus	0.225702
Boaedon fuliginosus	0.39482
Boaedon fuliginosus	0.558969
Boaedon fuliginosus	0.574846
Boaedon fuliginosus	0.749607
Boaedon fuliginosus	0.741319
Boaedon fuliginosus	0.1139
Boaedon fuliginosus	0.186691
Boaedon fuliginosus	0.196438
Boaedon fuliginosus	0.240203
Boaedon fuliginosus	0.388703
Boaedon fuliginosus	0.456393
Boaedon fuliginosus	0.560088
Boaedon fuliginosus	0.634444
Boaedon fuliginosus	0.301313
Boaedon fuliginosus	0.199138
Boaedon fuliginosus	0.0953386
Boaedon fuliginosus	0.240547
Boaedon fuliginosus	0.542354
Boaedon fuliginosus	0.387409
Boaedon fuliginosus	0.0769599
Boaedon fuliginosus	0.202949
Boaedon fuliginosus	0.278778
Boaedon fuliginosus	0.345712
Boaedon fuliginosus	0.430479
Boaedon fuliginosus	0.405233
Boaedon fuliginosus	0.102435
Boaedon fuliginosus	0.321726
Boaedon fuliginosus	0.391915
Boaedon fuliginosus	0.601407
Boaedon fuliginosus	0.110907
Boaedon fuliginosus	0.148581
Boaedon fuliginosus	0.251811
Boaedon fuliginosus	0.347902
Boaedon fuliginosus	0.39664
Boaedon fuliginosus	0.457476
Boaedon fuliginosus	0.129546
Boaedon fuliginosus	0.16431
Boaedon fuliginosus	0.37433
Boaedon fuliginosus	0.470277
Boaedon fuliginosus	0.458433
Boaedon fuliginosus	0.230984
Boaedon fuliginosus	0.188691
Boaedon fuliginosus	0.302957
Boaedon fuliginosus	0.183721
Boaedon fuliginosus	0.27533
Boaedon fuliginosus	0.201573
Boaedon fuliginosus	0.165452
Boaedon fuliginosus	0.434922
Boaedon fuliginosus	0.177762
Boaedon fuliginosus	0.407204
Boaedon fuliginosus	0.241822
Boaedon fuliginosus	0.318327
Boaedon fuliginosus	0.43537
Boaedon fuliginosus	0.133367
Boaedon fuliginosus	0.501219
Boaedon fuliginosus	0.428166
Boaedon fuliginosus	0.322851
Boaedon fuliginosus	0.808463
Boaedon fuliginosus	0.488567
Boaedon fuliginosus	0.462323
Boaedon fuliginosus	0.374223
Pogona vitticeps	0.0449832
Pogona vitticeps	0.0988314
Pogona vitticeps	0.054178
Pogona vitticeps	0.0655132
Pogona vitticeps	0.0671485
Pogona vitticeps	0.120833
Pogona vitticeps	0.18481
Pogona vitticeps	0.0542214
Pogona vitticeps	0.148805
Pogona vitticeps	0.0635361
Pogona vitticeps	0.198303
Pogona vitticeps	0.259776
Pogona vitticeps	0.293891
Pogona vitticeps	0.186041
Pogona vitticeps	0.0983153
Pogona vitticeps	0.0109875
Pogona vitticeps	0.0336217
Pogona vitticeps	0.140456
Pogona vitticeps	0.0903876
Pogona vitticeps	0.0194618
Pogona vitticeps	0.0171478
Pogona vitticeps	0.157952
Pogona vitticeps	0.193689
Pogona vitticeps	0.119094
Pogona vitticeps	0.0534785
Pogona vitticeps	0.161555
Pogona vitticeps	0.210069
Pogona vitticeps	0.20672
Pogona vitticeps	0.0967249
Pogona vitticeps	0.180811
Pogona vitticeps	0.0695798
Pogona vitticeps	0.0156909
Pogona vitticeps	0.026048
Pogona vitticeps	0.193694
Pogona vitticeps	0.0591489
Pogona vitticeps	0.108281
Pogona vitticeps	0.0506475
Pogona vitticeps	0.0636726
Pogona vitticeps	0.161503
Pogona vitticeps	0.0978327
Pogona vitticeps	0.0418022
Pogona vitticeps	0.161824
Pogona vitticeps	0.0557234
Pogona vitticeps	0.0356094
Pogona vitticeps	0.03817
Pogona vitticeps	0.0565789
Pogona vitticeps	0.0666328
Pogona vitticeps	0.0190161
Pogona vitticeps	0.0443043
Pogona vitticeps	0.0471024
Pogona vitticeps	0.0533059
Pogona vitticeps	0.079605
Pogona vitticeps	0.0384771
Pogona vitticeps	0.0779162
Pogona vitticeps	0.299634
Pogona vitticeps	0.0519344
Pogona vitticeps	0.0542285
Pogona vitticeps	0.0583549
Pogona vitticeps	0.00142808
Pogona vitticeps	0.0370566
Pogona vitticeps	0.0615884
Pogona vitticeps	0.0573421
Pogona vitticeps	0.104831
Pogona vitticeps	0.0189596
Pogona vitticeps	0.190571
Pogona vitticeps	0.0133275
Pogona vitticeps	0.00592624
Pogona vitticeps	0.0342835
Pogona vitticeps	0.0399586
Pogona vitticeps	0.025599
Pogona vitticeps	0.0269014
Pogona vitticeps	0.252508
Pogona vitticeps	0.195068
Pogona vitticeps	0.109164
Pogona vitticeps	0.159172
Pogona vitticeps	0.0274727
Pogona vitticeps	0.0243708
Pogona vitticeps	0.156189
Pogona vitticeps	0.14705
Pogona vitticeps	0.03221
Pogona vitticeps	0.126575
Pogona vitticeps	0.0465806
Pogona vitticeps	0.0392446
Pogona vitticeps	0.0344613
Pogona vitticeps	0.0421102
Pogona vitticeps	0.0329561
Pogona vitticeps	0.0813509
Pogona vitticeps	0.0367776
Pogona vitticeps	0.0920818
Pogona vitticeps	0.18847
Pogona vitticeps	0.242463
Pogona vitticeps	0.0890619
Pogona vitticeps	0.058822
Pogona vitticeps	0.160542
Pogona vitticeps	0.0694871
Pogona vitticeps	0.188807
Pogona vitticeps	0.186561
Pogona vitticeps	0.0521477
Pogona vitticeps	0.0754191
Pogona vitticeps	0.141693
Pogona vitticeps	0.0200597
Pogona vitticeps	0.026552
Pogona vitticeps	0.0301325
Pogona vitticeps	0.0617317
Pogona vitticeps	0.128042
Pogona vitticeps	0.0177754
Pogona vitticeps	0.02502
Pogona vitticeps	0.0654963
Pogona vitticeps	0.0593677
Pogona vitticeps	0.0680649
Pogona vitticeps	0.133853
Pogona vitticeps	0.0704342
Pogona vitticeps	0.0692597
Pogona vitticeps	0.0729014
Pogona vitticeps	0.0518694
Pogona vitticeps	0.0453707
Pogona vitticeps	0.0368651
Pogona vitticeps	0.0370616
Pogona vitticeps	0.0987231
Pogona vitticeps	0.0127927
Pogona vitticeps	0.0463327
Pogona vitticeps	0.0727566
Pogona vitticeps	0.0450906
Pogona vitticeps	0.10282
Pogona vitticeps	0.0423892
Pogona vitticeps	0.0274848
Pogona vitticeps	0.0284861
Pogona vitticeps	0.0414235
Pogona vitticeps	0.0434
Pogona vitticeps	0.0633376
Pogona vitticeps	0.0515273
Pogona vitticeps	0.0198924
Pogona vitticeps	0.0231429
Pogona vitticeps	0.0361643
Pogona vitticeps	0.0879241
Pogona vitticeps	0.0105814
Pogona vitticeps	0.0360151
Pogona vitticeps	0.0294438
Pogona vitticeps	0.027121
Pogona vitticeps	0.0782185
Pogona vitticeps	0.27888
Pogona vitticeps	0.351586
Pogona vitticeps	0.373105
Pogona vitticeps	0.289491
Pogona vitticeps	0.122286
Pogona vitticeps	0.236971
Pogona vitticeps	0.0923402
Pogona vitticeps	0.211194
Pogona vitticeps	0.25724
Pogona vitticeps	0.230142
Pogona vitticeps	0.297472
Pogona vitticeps	0.179666
Pogona vitticeps	0.238401
Pogona vitticeps	0.338549
Pogona vitticeps	0.0950707
Pogona vitticeps	0.0468371
Pogona vitticeps	0.0204603
Pogona vitticeps	0.139957
Pogona vitticeps	0.0414285
Pogona vitticeps	0.119151
Pogona vitticeps	0.20682
Pogona vitticeps	0.16004
Pogona vitticeps	0.200544
Pogona vitticeps	0.156573
Pogona vitticeps	0.233208
Pogona vitticeps	0.144111
Pogona vitticeps	0.162358
Pogona vitticeps	0.197359
Pogona vitticeps	0.24746
Pogona vitticeps	0.140422
Pogona vitticeps	0.216146
Pogona vitticeps	0.189907
Pogona vitticeps	0.265931
Pogona vitticeps	0.318467
Pogona vitticeps	0.358771
Pogona vitticeps	0.201107
Pogona vitticeps	0.144547
Pogona vitticeps	0.287044
Pogona vitticeps	0.229308
Pogona vitticeps	0.209531
Pogona vitticeps	0.397559
Pogona vitticeps	0.238
Pogona vitticeps	0.257101
Pogona vitticeps	0.250736
Pogona vitticeps	0.220022
Pogona vitticeps	0.306593
Pogona vitticeps	0.361641
Pogona vitticeps	0.301557
Pogona vitticeps	0.195269
Pogona vitticeps	0.161188
Pogona vitticeps	0.142485
Pogona vitticeps	0.192569
Pogona vitticeps	0.210626
Pogona vitticeps	0.180232
Pogona vitticeps	0.183491
Pogona vitticeps	0.161299
Pogona vitticeps	0.217723
Pogona vitticeps	0.203588
Pogona vitticeps	0.219282
Pogona vitticeps	0.0623843
Pogona vitticeps	0.0454063
Pogona vitticeps	0.0106828
Pogona vitticeps	0.0353206
Pogona vitticeps	0.0974863
Pogona vitticeps	0.0764494
Pogona vitticeps	0.0779245
Pogona vitticeps	0.0402741
Pogona vitticeps	0.0276453
Pogona vitticeps	0.0267237
Pogona vitticeps	0.0405292
Pogona vitticeps	0.0384631
Pogona vitticeps	0.00156336
Pogona vitticeps	0.0161961
Pogona vitticeps	0.0630406
Pogona vitticeps	0.0830848
Pogona vitticeps	0.150025
Pogona vitticeps	0.0640084
Pogona vitticeps	0.0530675
Pogona vitticeps	0.0617827
Pogona vitticeps	0.0717835
Pogona vitticeps	0.0495461
Pogona vitticeps	0.0279697
Pogona vitticeps	0.0149423
Pogona vitticeps	0.0637126
Pogona vitticeps	0.029031
Pogona vitticeps	0.0110037
Pogona vitticeps	0.0387181
Pogona vitticeps	0.0220078
Pogona vitticeps	0.0421097
Pogona vitticeps	0.0710117
Pogona vitticeps	0.0750813
Pogona vitticeps	0.0579672
Pogona vitticeps	0.0181875
Pogona vitticeps	0.0363049
Pogona vitticeps	0.0696186
Pogona vitticeps	0.0402313
Pogona vitticeps	0.031241
Pogona vitticeps	0.0172093
Pogona vitticeps	0.0435916
Pogona vitticeps	0.0226916
Pogona vitticeps	0.0513272
Pogona vitticeps	0.0452129
Pogona vitticeps	0.0643405
Pogona vitticeps	0.135743
Pogona vitticeps	0.0841342
Pogona vitticeps	0.0744187
Pogona vitticeps	0.0777144
Pogona vitticeps	0.135526
Pogona vitticeps	0.085765
Pogona vitticeps	0.068581
Pogona vitticeps	0.0151706
Pogona vitticeps	0.018898
Pogona vitticeps	0.048131
Pogona vitticeps	0.0224914
Pogona vitticeps	0.0990776
Pogona vitticeps	0.0284861
Pogona vitticeps	0.0231986
Pogona vitticeps	0.169522
Pogona vitticeps	0.123402
Pogona vitticeps	0.0556548
Pogona vitticeps	0.0549053
Pogona vitticeps	0.115979
Pogona vitticeps	0.0687692
Pogona vitticeps	0.181648
Pogona vitticeps	0.0383453
Pogona vitticeps	0.1256
Pogona vitticeps	0.149843
Pogona vitticeps	0.135601
Pogona vitticeps	0.122274
Pogona vitticeps	0.194983
Pogona vitticeps	0.157709
Pogona vitticeps	0.12343
Pogona vitticeps	0.0611902
Pogona vitticeps	0.127888
Pogona vitticeps	0.0861787
Pogona vitticeps	0.126008
Pogona vitticeps	0.173036
Pogona vitticeps	0.294587
Pogona vitticeps	0.358604
Pogona vitticeps	0.0778269
Pogona vitticeps	0.0627427
Pogona vitticeps	0.158195
Pogona vitticeps	0.194308
Pogona vitticeps	0.138412
Pogona vitticeps	0.130123
Pogona vitticeps	0.141504
Pogona vitticeps	0.330214
Pogona vitticeps	0.398989
Pogona vitticeps	0.401557
Pogona vitticeps	0.335235
Pogona vitticeps	0.315288
Pogona vitticeps	0.209548
Pogona vitticeps	0.18712
Pogona vitticeps	0.0338272
Pogona vitticeps	0.108017
Pogona vitticeps	0.0877644
Pogona vitticeps	0.0591357
Pogona vitticeps	0.0331114
Pogona vitticeps	0.0612685
Pogona vitticeps	0.0514896
Pogona vitticeps	0.0376613
Pogona vitticeps	0.0872934
Pogona vitticeps	0.0915237
Pogona vitticeps	0.097347
Pogona vitticeps	0.174502
Pogona vitticeps	0.0379358
Pogona vitticeps	0.0270694
Pogona vitticeps	0.117297
Pogona vitticeps	0.11931
Pogona vitticeps	0.0888339
Pogona vitticeps	0.0970789
Pogona vitticeps	0.0828309
Pogona vitticeps	0.0781486
Pogona vitticeps	0.0923316
Pogona vitticeps	0.123285
Pogona vitticeps	0.0622499
Pogona vitticeps	0.165124
Pogona vitticeps	0.126329
Pogona vitticeps	0.0600738
Pogona vitticeps	0.0526945
Pogona vitticeps	0.0968562
Pogona vitticeps	0.0203351
Pogona vitticeps	0.055894
Pogona vitticeps	0.0660437
Pogona vitticeps	0.0626055
Pogona vitticeps	0.0993692
Pogona vitticeps	0.0476018
Pogona vitticeps	0.0359998
Pogona vitticeps	0.0469355
Pogona vitticeps	0.0509129
Pogona vitticeps	0.0850645
Pogona vitticeps	0.0967858
Pogona vitticeps	0.108184
Pogona vitticeps	0.0634215
Pogona vitticeps	0.137402
Pogona vitticeps	0.0819285
Pogona vitticeps	0.122254
Pogona vitticeps	0.0657558
Pogona vitticeps	0.0499781
Pogona vitticeps	0.0402454
Pogona vitticeps	0.103929
Pogona vitticeps	0.0745581
Pogona vitticeps	0.019875
Pogona vitticeps	0.0426762
Pogona vitticeps	0.0936491
Pogona vitticeps	0.137181
Pogona vitticeps	0.0856065
Pogona vitticeps	0.296125
Pogona vitticeps	0.187507
Pogona vitticeps	0.109952
Pogona vitticeps	0.11866
Pogona vitticeps	0.158331
Pogona vitticeps	0.135474
Pogona vitticeps	0.151713
Pogona vitticeps	0.181638
Pogona vitticeps	0.194818
Pogona vitticeps	0.206098
Pogona vitticeps	0.208749
Pogona vitticeps	0.214821
Pogona vitticeps	0.227104
Pogona vitticeps	0.200197
Pogona vitticeps	0.329351
Pogona vitticeps	0.123155
Pogona vitticeps	0.0294415
Pogona vitticeps	0.00670729
Pogona vitticeps	0.0172892
Pogona vitticeps	0.0284929
Pogona vitticeps	0.0329946
Pogona vitticeps	0.00990117
Pogona vitticeps	0.0258228
Pogona vitticeps	0.0206884
Pogona vitticeps	0.0329182
Pogona vitticeps	0.0253537
Pogona vitticeps	0.0459592
Pogona vitticeps	0.029198
Pogona vitticeps	0.0527054
Pogona vitticeps	0.0457054
Pogona vitticeps	0.0505114
Pogona vitticeps	0.0719517
Pogona vitticeps	0.11607
Pogona vitticeps	0.0567166
Pogona vitticeps	0.0709753
Pogona vitticeps	0.0143836
Pogona vitticeps	0.049566
Pogona vitticeps	0.0651301
Pogona vitticeps	0.0773355
Pogona vitticeps	0.0144816
Pogona vitticeps	0.0941662
Pogona vitticeps	0.0428402
Pogona vitticeps	0.0226084
Pogona vitticeps	0.0595928
Pogona vitticeps	0.0135829
Pogona vitticeps	0.0548484
Pogona vitticeps	0.061948
Pogona vitticeps	0.0359417
Pogona vitticeps	0.0167897
Pogona vitticeps	0.0700626
Pogona vitticeps	0.0481155
Pogona vitticeps	0.0259857
Pogona vitticeps	0.0433665
Pogona vitticeps	0.0709726
Pogona vitticeps	0.0631838
Pogona vitticeps	0.0584534
Pogona vitticeps	0.0625662
Pogona vitticeps	0.0801453
Pogona vitticeps	0.0329379
Pogona vitticeps	0.0762853
Pogona vitticeps	0.0701118
Pogona vitticeps	0.0315038
Pogona vitticeps	0.0690918
Pogona vitticeps	0.0403811
Pogona vitticeps	0.0685241
Pogona vitticeps	0.0468375
Pogona vitticeps	0.0703304
Pogona vitticeps	0.0968155
Pogona vitticeps	0.0835343
Pogona vitticeps	0.0589546
Pogona vitticeps	0.0959454
Pogona vitticeps	0.0122284
Pogona vitticeps	0.0803842
Pogona vitticeps	0.0338944
Pogona vitticeps	0.0151066
Pogona vitticeps	0.101172
Pogona vitticeps	0.0267989
Pogona vitticeps	0.104358
Pogona vitticeps	0.141093
Pogona vitticeps	0.137658
Pogona vitticeps	0.0980549
Pogona vitticeps	0.0982216
Pogona vitticeps	0.175953
Pogona vitticeps	0.205352
Pogona vitticeps	0.223209
Pogona vitticeps	0.095929
Pogona vitticeps	0.0471183
Pogona vitticeps	0.266543
Pogona vitticeps	0.16749
Pogona vitticeps	0.152089
Pogona vitticeps	0.202135
Pogona vitticeps	0.192161
Pogona vitticeps	0.0444715
Pogona vitticeps	0.0488592
Pogona vitticeps	0.186489
Pogona vitticeps	0.112984
Pogona vitticeps	0.101713
Pogona vitticeps	0.237087
Pogona vitticeps	0.32383
Pogona vitticeps	0.140941
Pogona vitticeps	0.298423
Pogona vitticeps	0.146158
Pogona vitticeps	0.144954
Pogona vitticeps	0.437748
Pogona vitticeps	0.360001
Pogona vitticeps	0.18675
Pogona vitticeps	0.15203
Pogona vitticeps	0.122056
Pogona vitticeps	0.0871706
Pogona vitticeps	0.151863
Pogona vitticeps	0.0677677
Pogona vitticeps	0.0069119
Pogona vitticeps	0.171582
Pogona vitticeps	0.0241912
Pogona vitticeps	0.0107786
Pogona vitticeps	0.0497367
Pogona vitticeps	0.0349268
Pogona vitticeps	0.0646425
Pogona vitticeps	0.0847924
Pogona vitticeps	0.0694024
Pogona vitticeps	0.0439392
Pogona vitticeps	0.0481904
Pogona vitticeps	0.0421753
Pogona vitticeps	0.0703647
Pogona vitticeps	0.0810914
Pogona vitticeps	0.0820319
Pogona vitticeps	0.0597809
Pogona vitticeps	0.0935616
Pogona vitticeps	0.0855541
Pogona vitticeps	0.035049
Pogona vitticeps	0.0668865
Pogona vitticeps	0.064024
Pogona vitticeps	0.0569414
Pogona vitticeps	0.0620702
Pogona vitticeps	0.04434
Pogona vitticeps	0.0402492
Pogona vitticeps	0.0283603
Pogona vitticeps	0.0423171
Pogona vitticeps	0.0260089
Pogona vitticeps	0.0450218
Pogona vitticeps	0.0254069
Pogona vitticeps	0.0366542
Pogona vitticeps	0.0539396
Pogona vitticeps	0.0487129
Pogona vitticeps	0.0496078
Pogona vitticeps	0.0420841
Pogona vitticeps	0.05279
Pogona vitticeps	0.0766698
Pogona vitticeps	0.0656698
Pogona vitticeps	0.052317
Pogona vitticeps	0.0724669
Pogona vitticeps	0.0738856
Pogona vitticeps	0.03487
Pogona vitticeps	0.0729732
Pogona vitticeps	0.0453639
Pogona vitticeps	0.0514586
Pogona vitticeps	0.0627849
Pogona vitticeps	0.0458586
Pogona vitticeps	0.0695922
Pogona vitticeps	0.0495447
Pogona vitticeps	0.030539
Pogona vitticeps	0.0758103
Pogona vitticeps	0.0350377
Pogona vitticeps	0.0952446
Pogona vitticeps	0.087312
Pogona vitticeps	0.076167
Pogona vitticeps	0.0891937
Pogona vitticeps	0.0960081
Pogona vitticeps	0.0794427
Pogona vitticeps	0.117781
Pogona vitticeps	0.104764
Pogona vitticeps	0.107018
Pogona vitticeps	0.143309
Pogona vitticeps	0.12198
Pogona vitticeps	0.0679229
Pogona vitticeps	0.133302
Pogona vitticeps	0.127781
Pogona vitticeps	0.104265
Pogona vitticeps	0.10988
Pogona vitticeps	0.113222
Pogona vitticeps	0.119225
Pogona vitticeps	0.102616
Pogona vitticeps	0.100623
Pogona vitticeps	0.141481
Pogona vitticeps	0.102186
Pogona vitticeps	0.097474
Pogona vitticeps	0.0846782
Pogona vitticeps	0.0624095
Pogona vitticeps	0.0982078
Pogona vitticeps	0.105378
Pogona vitticeps	0.0908332
Pogona vitticeps	0.0233629
Pogona vitticeps	0.0815369
Pogona vitticeps	0.0865075
Pogona vitticeps	0.0291843
Pogona vitticeps	0.0448934
Pogona vitticeps	0.0123
Pogona vitticeps	0.111999
Pogona vitticeps	0.0537525
Pogona vitticeps	0.020182
Pogona vitticeps	0.0173349
Pogona vitticeps	0.0144279
Pogona vitticeps	0.126229
Pogona vitticeps	0.0107241
Pogona vitticeps	0.0608247
Pogona vitticeps	0.162787
Pogona vitticeps	0.0771812
Pogona vitticeps	0.151918
Pogona vitticeps	0.0744922
Pogona vitticeps	0.105684
Pogona vitticeps	0.0466709
Pogona vitticeps	0.0552851
Pogona vitticeps	0.134626
Pogona vitticeps	0.161181
Pogona vitticeps	0.00774994
Pogona vitticeps	0.0709193
Pogona vitticeps	0.0401637
Pogona vitticeps	0.0257287
Pogona vitticeps	0.0269027
Pogona vitticeps	0.305582
Pogona vitticeps	0.113143
Pogona vitticeps	0.0206728
Pogona vitticeps	0.139411
Pogona vitticeps	0.0813226
Pogona vitticeps	0.0979223
Pogona vitticeps	0.0374463
Pogona vitticeps	0.0573729
Pogona vitticeps	0.013871
Pogona vitticeps	0.135982
Pogona vitticeps	0.133501
Pogona vitticeps	0.186959
Pogona vitticeps	0.0770803
Pogona vitticeps	0.0770803
Pogona vitticeps	0.0910047
Pogona vitticeps	0.0737071
Pogona vitticeps	0.0635148
Pogona vitticeps	0.0476596
Pogona vitticeps	0.0860358
Pogona vitticeps	0.142732
Pogona vitticeps	0.0370773
Pogona vitticeps	0.0297649
Pogona vitticeps	0.245139
Pogona vitticeps	0.0294563
Pogona vitticeps	0.0523775
Pogona vitticeps	0.0488868
Pogona vitticeps	0.0360083
Pogona vitticeps	0.0573986
Pogona vitticeps	0.129493
Pogona vitticeps	0.035211
Pogona vitticeps	0.0374134
Pogona vitticeps	0.0791983
Pogona vitticeps	0.156903
Pogona vitticeps	0.0790662
Pogona vitticeps	0.0506274
Pogona vitticeps	0.0749615
Pogona vitticeps	0.0940781
Pogona vitticeps	0.0292647
Pogona vitticeps	0.0372281
Pogona vitticeps	0.159259
Pogona vitticeps	0.0201036
Pogona vitticeps	0.0586887
Pogona vitticeps	0.137793
Pogona vitticeps	0.0319379
Pogona vitticeps	0.124062
Pogona vitticeps	0.0637211
Pogona vitticeps	0.144878
Pogona vitticeps	0.0763599
Pogona vitticeps	0.110657
Pogona vitticeps	0.0428728
Pogona vitticeps	0.0379692
Pogona vitticeps	0.247557
Pogona vitticeps	0.301171
Pogona vitticeps	0.243171
Pogona vitticeps	0.0509026
Pogona vitticeps	0.285118
Pogona vitticeps	0.204234
Pogona vitticeps	0.351949
Pogona vitticeps	0.205098
Pogona vitticeps	0.228165
Pogona vitticeps	0.181967
Pogona vitticeps	0.0702384
Pogona vitticeps	0.0703265
Pogona vitticeps	0.203956
Pogona vitticeps	0.208372
Pogona vitticeps	0.105685
Pogona vitticeps	0.180354
Pogona vitticeps	0.235528
Pogona vitticeps	0.166517
Pogona vitticeps	0.0498645
Pogona vitticeps	0.158904
Pogona vitticeps	0.226129
Pogona vitticeps	0.291417
Pogona vitticeps	0.169667
Pogona vitticeps	0.0798352
Pogona vitticeps	0.200186
Pogona vitticeps	0.203223
Pogona vitticeps	0.337572
Pogona vitticeps	0.241208
Pogona vitticeps	0.240427
Pogona vitticeps	0.427239
Pogona vitticeps	0.323961
Pogona vitticeps	0.492019
Pogona vitticeps	0.358442
Pogona vitticeps	0.131237
Pogona vitticeps	0.115934
Pogona vitticeps	0.166019
Pogona vitticeps	0.150919
Pogona vitticeps	0.120242
Pogona vitticeps	0.110351
Pogona vitticeps	0.124219
Pogona vitticeps	0.152329
Pogona vitticeps	0.147764
Pogona vitticeps	0.140148
Pogona vitticeps	0.114033
Pogona vitticeps	0.133551
Pogona vitticeps	0.157718
Pogona vitticeps	0.126829
Pogona vitticeps	0.109487
Pogona vitticeps	0.125942
Pogona vitticeps	0.101197
Pogona vitticeps	0.105192
Pogona vitticeps	0.0602469
Pogona vitticeps	0.0808512
Pogona vitticeps	0.0768862
Pogona vitticeps	0.070533
Pogona vitticeps	0.0920425
Pogona vitticeps	0.124061
Pogona vitticeps	0.157501
Pogona vitticeps	0.122618
Pogona vitticeps	0.0881613
Pogona vitticeps	0.0886779
Pogona vitticeps	0.230138
Pogona vitticeps	0.113842
Pogona vitticeps	0.050011
Pogona vitticeps	0.0983885
Pogona vitticeps	0.0840596
Pogona vitticeps	0.0797576
Pogona vitticeps	0.0741473
Pogona vitticeps	0.0741473
Pogona vitticeps	0.0603155
Pogona vitticeps	0.0550589
Pogona vitticeps	0.10901
Pogona vitticeps	0.120106
Pogona vitticeps	0.0753586
Pogona vitticeps	0.163439
Pogona vitticeps	0.0899264
Pogona vitticeps	0.10358
Pogona vitticeps	0.109936
Pogona vitticeps	0.137609
Pogona vitticeps	0.217283
Pogona vitticeps	0.0963136
Pogona vitticeps	0.150306
Pogona vitticeps	0.11298
Pogona vitticeps	0.136961
Pogona vitticeps	0.112173
Pogona vitticeps	0.135207
Pogona vitticeps	0.105354
Pogona vitticeps	0.147762
Pogona vitticeps	0.110449
Pogona vitticeps	0.14648
Pogona vitticeps	0.11368
Pogona vitticeps	0.168109
Pogona vitticeps	0.0975644
Pogona vitticeps	0.104207
Pogona vitticeps	0.178549
Pogona vitticeps	0.0914211
Pogona vitticeps	0.114784
Pogona vitticeps	0.181011
Pogona vitticeps	0.157106
Pogona vitticeps	0.11986
Pogona vitticeps	0.132972
Pogona vitticeps	0.111319
Pogona vitticeps	0.143802
Pogona vitticeps	0.130642
Pogona vitticeps	0.146893
Pogona vitticeps	0.150572
Pogona vitticeps	0.173443
Pogona vitticeps	0.125916
Pogona vitticeps	0.134929
Pogona vitticeps	0.184784
Pogona vitticeps	0.220874
Pogona vitticeps	0.199752
Pogona vitticeps	0.157676
Pogona vitticeps	0.173637
Pogona vitticeps	0.220501
Pogona vitticeps	0.178263
Pogona vitticeps	0.193392
Pogona vitticeps	0.19268
Pogona vitticeps	0.252052
Pogona vitticeps	0.325658
Pogona vitticeps	0.0448512
Anolis carolinensis	0.0349762
Anolis carolinensis	0.0382766
Anolis carolinensis	0.0159606
Anolis carolinensis	0.0440955
Anolis carolinensis	0.0105628
Anolis carolinensis	0.0448053
Anolis carolinensis	0.0792625
Anolis carolinensis	0.0241989
Anolis carolinensis	0.144629
Anolis carolinensis	0.00262925
Anolis carolinensis	0.0962616
Anolis carolinensis	0.0450205
Anolis carolinensis	0.0435037
Anolis carolinensis	0.0244071
Anolis carolinensis	0.137184
Anolis carolinensis	0.0537225
Anolis carolinensis	0.0815851
Anolis carolinensis	0.178137
Anolis carolinensis	0.11995
Anolis carolinensis	0.176723
Anolis carolinensis	0.292841
Anolis carolinensis	0.250004
Anolis carolinensis	0.168721
Anolis carolinensis	0.104369
Anolis carolinensis	0.272101
Anolis carolinensis	0.254138
Anolis carolinensis	0.112238
Anolis carolinensis	0.146375
Anolis carolinensis	0.204383
Anolis carolinensis	0.151031
Anolis carolinensis	0.326403
Anolis carolinensis	0.0342523
Anolis carolinensis	0.0205146
Anolis carolinensis	0.0288978
Anolis carolinensis	0.0258537
Anolis carolinensis	0.0576171
Anolis carolinensis	0.0455843
Anolis carolinensis	0.0135651
Anolis carolinensis	0.0352151
Anolis carolinensis	0.0512323
Anolis carolinensis	0.0189873
Anolis carolinensis	0.0719608
Anolis carolinensis	0.0188065
Anolis carolinensis	0.0478858
Anolis carolinensis	0.0432743
Anolis carolinensis	0.0320963
Anolis carolinensis	0.049528
Anolis carolinensis	0.0382664
Anolis carolinensis	0.0256257
Anolis carolinensis	0.0407397
Anolis carolinensis	0.0304416
Anolis carolinensis	0.0941732
Anolis carolinensis	0.0301298
Anolis carolinensis	0.0446271
Anolis carolinensis	0.0219257
Anolis carolinensis	0.059256
Anolis carolinensis	0.00310234
Anolis carolinensis	0.0373666
Anolis carolinensis	0.060656
Anolis carolinensis	0.139212
Anolis carolinensis	0.134396
Anolis carolinensis	0.107902
Anolis carolinensis	0.090526
Anolis carolinensis	0.0446902
Anolis carolinensis	0.0703616
Anolis carolinensis	0.14656
Anolis carolinensis	0.100958
Anolis carolinensis	0.110689
Anolis carolinensis	0.107236
Anolis carolinensis	0.16964
Anolis carolinensis	0.164385
Anolis carolinensis	0.101286
Anolis carolinensis	0.0621285
Anolis carolinensis	0.0318273
Anolis carolinensis	0.0892179
Anolis carolinensis	0.14852
Anolis carolinensis	0.0589747
Anolis carolinensis	0.153403
Anolis carolinensis	0.0798253
Anolis carolinensis	0.161382
Anolis carolinensis	0.112358
Anolis carolinensis	0.187599
Anolis carolinensis	0.143938
Anolis carolinensis	0.233231
Anolis carolinensis	0.127315
Anolis carolinensis	0.138858
Anolis carolinensis	0.117176
Anolis carolinensis	0.146153
Anolis carolinensis	0.17241
Anolis carolinensis	0.153077
Anolis carolinensis	0.107595
Anolis carolinensis	0.204371
Anolis carolinensis	0.135486
Anolis carolinensis	0.146536
Anolis carolinensis	0.11937
Anolis carolinensis	0.164937
Anolis carolinensis	0.123641
Anolis carolinensis	0.15081
Anolis carolinensis	0.0491686
Anolis carolinensis	0.0533679
Anolis carolinensis	0.058245
Anolis carolinensis	0.120344
Anolis carolinensis	0.304334
Anolis carolinensis	0.204468
Anolis carolinensis	0.35016
Anolis carolinensis	0.248038
Anolis carolinensis	0.266668
Anolis carolinensis	0.0292054
Anolis carolinensis	0.0343191
Anolis carolinensis	0.00866252
Anolis carolinensis	0.04085
Anolis carolinensis	0.123383
Anolis carolinensis	0.0619166
Anolis carolinensis	0.0216873
Anolis carolinensis	0.0193879
Anolis carolinensis	0.0365147
Anolis carolinensis	0.0546992
Anolis carolinensis	0.0790698
Anolis carolinensis	0.0346963
Anolis carolinensis	0.0141805
Anolis carolinensis	0.0243221
Anolis carolinensis	0.0185689
Anolis carolinensis	0.154306
Anolis carolinensis	0.0273958
Anolis carolinensis	0.00967088
Anolis carolinensis	0.0184643
Anolis carolinensis	0.0197025
Anolis carolinensis	0.0062889
Anolis carolinensis	0.0523011
Anolis carolinensis	0.176345
Anolis carolinensis	0.182875
Anolis carolinensis	0.0535114
Anolis carolinensis	0.0740647
Anolis carolinensis	0.0319132
Anolis carolinensis	0.0330288
Anolis carolinensis	0.0121867
Anolis carolinensis	0.0689672
Anolis carolinensis	0.122833
Anolis carolinensis	0.0744296
Anolis carolinensis	0.101016
Anolis carolinensis	0.0918799
Anolis carolinensis	0.0797261
Anolis carolinensis	0.07783
Anolis carolinensis	0.0942145
Anolis carolinensis	0.00215849
Anolis carolinensis	0.0649204
Anolis carolinensis	0.0343124
Anolis carolinensis	0.0488284
Anolis carolinensis	0.109305
Anolis carolinensis	0.104734
Anolis carolinensis	0.049572
Anolis carolinensis	0.0126026
Anolis carolinensis	0.0867358
Anolis carolinensis	0.0997317
Anolis carolinensis	0.0329184
Anolis carolinensis	0.0595266
Anolis carolinensis	0.0494911
Anolis carolinensis	0.115647
Anolis carolinensis	0.0732981
Anolis carolinensis	0.00969675
Anolis carolinensis	0.116629
Anolis carolinensis	0.0819195
Anolis carolinensis	0.14045
Anolis carolinensis	0.129498
Anolis carolinensis	0.100818
Anolis carolinensis	0.0767249
Anolis carolinensis	0.0980369
Anolis carolinensis	0.0838719
Anolis carolinensis	0.122854
Anolis carolinensis	0.104317
Anolis carolinensis	0.108697
Anolis carolinensis	0.180482
Anolis carolinensis	0.0594902
Anolis carolinensis	0.0707408
Anolis carolinensis	0.0979028
Anolis carolinensis	0.210744
Anolis carolinensis	0.105072
Anolis carolinensis	0.073261
Anolis carolinensis	0.0790599
Anolis carolinensis	0.094327
Anolis carolinensis	0.0583753
Anolis carolinensis	0.070302
Anolis carolinensis	0.108829
Anolis carolinensis	0.135375
Anolis carolinensis	0.178864
Anolis carolinensis	0.143101
Anolis carolinensis	0.123445
Anolis carolinensis	0.126347
Anolis carolinensis	0.163643
Anolis carolinensis	0.127899
Anolis carolinensis	0.148895
Anolis carolinensis	0.20876
Anolis carolinensis	0.1796
Anolis carolinensis	0.21883
Anolis carolinensis	0.254024
Anolis carolinensis	0.184522
Anolis carolinensis	0.246621
Anolis carolinensis	0.195017
Anolis carolinensis	0.217818
Anolis carolinensis	0.0452144
Anolis carolinensis	0.0182345
Anolis carolinensis	0.0889582
Anolis carolinensis	0.0242999
Anolis carolinensis	0.00720883
Anolis carolinensis	0.101834
Anolis carolinensis	0.125355
Anolis carolinensis	0.043461
Anolis carolinensis	0.104692
Anolis carolinensis	0.0580641
Anolis carolinensis	0.0270132
Anolis carolinensis	0.00922956
Anolis carolinensis	0.018972
Anolis carolinensis	0.00649707
Anolis carolinensis	0.0667921
Anolis carolinensis	0.0409121
Anolis carolinensis	0.0613925
Anolis carolinensis	0.103718
Anolis carolinensis	0.0596607
Anolis carolinensis	0.0601905
Anolis carolinensis	0.0504224
Anolis carolinensis	0.0511919
Anolis carolinensis	0.00731515
Anolis carolinensis	0.0181189
Anolis carolinensis	0.069515
Anolis carolinensis	0.0256111
Anolis carolinensis	0.00294372
Anolis carolinensis	0.0214361
Anolis carolinensis	0.0252292
Anolis carolinensis	0.119006
Anolis carolinensis	0.0631168
Anolis carolinensis	0.0588625
Anolis carolinensis	0.0317781
Anolis carolinensis	0.0798263
Anolis carolinensis	0.129714
Anolis carolinensis	0.0801631
Anolis carolinensis	0.221047
Anolis carolinensis	0.0831425
Anolis carolinensis	0.0936279
Anolis carolinensis	0.135129
Anolis carolinensis	0.130755
Anolis carolinensis	0.0745979
Anolis carolinensis	0.0175725
Anolis carolinensis	0.064559
Anolis carolinensis	0.0627536
Anolis carolinensis	0.0514145
Anolis carolinensis	0.182141
Anolis carolinensis	0.063541
Anolis carolinensis	0.102771
Anolis carolinensis	0.12606
Anolis carolinensis	0.035213
Anolis carolinensis	0.0606485
Anolis carolinensis	0.114828
Anolis carolinensis	0.109337
Anolis carolinensis	0.10738
Anolis carolinensis	0.0489933
Anolis carolinensis	0.0463537
Anolis carolinensis	0.0569492
Anolis carolinensis	0.0479093
Anolis carolinensis	0.0975917
Anolis carolinensis	0.155233
Anolis carolinensis	0.130801
Anolis carolinensis	0.16066
Anolis carolinensis	0.207933
Anolis carolinensis	0.0583517
Anolis carolinensis	0.135093
Anolis carolinensis	0.0892521
Anolis carolinensis	0.0409213
Anolis carolinensis	0.167686
Anolis carolinensis	0.177192
Anolis carolinensis	0.0801377
Anolis carolinensis	0.0945231
Anolis carolinensis	0.0413513
Anolis carolinensis	0.0836061
Anolis carolinensis	0.210995
Anolis carolinensis	0.108753
Anolis carolinensis	0.134493
Anolis carolinensis	0.110984
Anolis carolinensis	0.121007
Anolis carolinensis	0.111622
Anolis carolinensis	0.146588
Anolis carolinensis	0.182765
Anolis carolinensis	0.197989
Anolis carolinensis	0.174627
Anolis carolinensis	0.197836
Anolis carolinensis	0.159029
Anolis carolinensis	0.160353
Anolis carolinensis	0.106336
Anolis carolinensis	0.158489
Anolis carolinensis	0.156418
Anolis carolinensis	0.0647317
Anolis carolinensis	0.173504
Anolis carolinensis	0.12698
Anolis carolinensis	0.125476
Anolis carolinensis	0.0643517
Anolis carolinensis	0.0964589
Anolis carolinensis	0.103164
Anolis carolinensis	0.1528
Anolis carolinensis	0.00583591
Anolis carolinensis	0.0525562
Anolis carolinensis	0.0124868
Anolis carolinensis	0.0833428
Anolis carolinensis	0.022226
Anolis carolinensis	0.0751037
Anolis carolinensis	0.0385188
Anolis carolinensis	0.160947
Anolis carolinensis	0.150338
Anolis carolinensis	0.0690073
Anolis carolinensis	0.200817
Anolis carolinensis	0.144932
Anolis carolinensis	0.0160405
Anolis carolinensis	0.0238978
Anolis carolinensis	0.0102347
Anolis carolinensis	0.0410167
Anolis carolinensis	0.106912
Anolis carolinensis	0.0604452
Anolis carolinensis	0.130132
Anolis carolinensis	0.0717773
Anolis carolinensis	0.0570253
Anolis carolinensis	0.0236377
Anolis carolinensis	0.0994551
Anolis carolinensis	0.0913513
Anolis carolinensis	0.0854914
Anolis carolinensis	0.0692635
Anolis carolinensis	0.110329
Anolis carolinensis	0.106289
Anolis carolinensis	0.0781045
Anolis carolinensis	0.0411158
Anolis carolinensis	0.110226
Anolis carolinensis	0.048264
Anolis carolinensis	0.0617207
Anolis carolinensis	0.0520065
Anolis carolinensis	0.0392534
Anolis carolinensis	0.0382079
Anolis carolinensis	0.0715639
Anolis carolinensis	0.084947
Anolis carolinensis	0.0909639
Anolis carolinensis	0.0400593
Anolis carolinensis	0.0153667
Anolis carolinensis	0.0302651
Anolis carolinensis	0.116897
Anolis carolinensis	0.0773679
Anolis carolinensis	0.0923799
Anolis carolinensis	0.106607
Anolis carolinensis	0.0698607
Anolis carolinensis	0.0133559
Anolis carolinensis	0.0696863
Anolis carolinensis	0.0808361
Anolis carolinensis	0.0348514
Anolis carolinensis	0.0611457
Anolis carolinensis	0.111129
Anolis carolinensis	0.0308529
Anolis carolinensis	0.0896533
Anolis carolinensis	0.130814
Anolis carolinensis	0.0850478
Anolis carolinensis	0.0765031
Anolis carolinensis	0.0493466
Anolis carolinensis	0.0630801
Anolis carolinensis	0.117631
Anolis carolinensis	0.104265
Anolis carolinensis	0.109994
Anolis carolinensis	0.119219
Anolis carolinensis	0.11444
Anolis carolinensis	0.161748
Anolis carolinensis	0.100686
Anolis carolinensis	0.0514265
Anolis carolinensis	0.153676
Anolis carolinensis	0.147205
Anolis carolinensis	0.140966
Anolis carolinensis	0.22365
Anolis carolinensis	0.111235
Anolis carolinensis	0.0844222
Anolis carolinensis	0.10232
Anolis carolinensis	0.107944
Anolis carolinensis	0.112588
Anolis carolinensis	0.093611
Anolis carolinensis	0.306921
Anolis carolinensis	0.227298
Anolis carolinensis	0.315697
Anolis carolinensis	0.176722
Anolis carolinensis	0.234663
Anolis carolinensis	0.208423
Anolis carolinensis	0.27886
Anolis carolinensis	0.214323
Anolis carolinensis	0.196056
Anolis carolinensis	0.193837
Anolis carolinensis	0.179312
Eryx colubrinus	0.175463
Eryx colubrinus	0.0682415
Eryx colubrinus	0.032697
Eryx colubrinus	0.0934686
Eryx colubrinus	0.0404932
Eryx colubrinus	0.178394
Eryx colubrinus	0.0514273
Eryx colubrinus	0.146181
Eryx colubrinus	0.0327818
Eryx colubrinus	0.0483546
Eryx colubrinus	0.0261017
Eryx colubrinus	0.0517485
Eryx colubrinus	0.101312
Eryx colubrinus	0.0499889
Eryx colubrinus	0.0912311
Eryx colubrinus	0.156161
Eryx colubrinus	0.100781
Eryx colubrinus	0.089782
Eryx colubrinus	0.171691
Eryx colubrinus	0.0909146
Eryx colubrinus	0.35486
Eryx colubrinus	0.462439
Eryx colubrinus	0.22211
Eryx colubrinus	0.192437
Eryx colubrinus	0.0964312
Eryx colubrinus	0.0918528
Eryx colubrinus	0.0989469
Eryx colubrinus	0.0588622
Eryx colubrinus	0.090149
Eryx colubrinus	0.0127281
Eryx colubrinus	0.0488732
Eryx colubrinus	0.104428
Eryx colubrinus	0.0564244
Eryx colubrinus	0.00844158
Eryx colubrinus	0.0361674
Eryx colubrinus	0.126644
Eryx colubrinus	0.200665
Eryx colubrinus	0.213883
Eryx colubrinus	0.0330947
Eryx colubrinus	0.0383323
Eryx colubrinus	0.165777
Eryx colubrinus	0.15775
Eryx colubrinus	0.0187631
Eryx colubrinus	0.050782
Eryx colubrinus	0.0984412
Eryx colubrinus	0.0452114
Eryx colubrinus	0.117893
Eryx colubrinus	0.0285958
Eryx colubrinus	0.0861234
Eryx colubrinus	0.052917
Eryx colubrinus	0.137206
Eryx colubrinus	0.0841544
Eryx colubrinus	0.0746663
Eryx colubrinus	0.125779
Eryx colubrinus	0.0853692
Eryx colubrinus	0.188596
Eryx colubrinus	0.127598
Eryx colubrinus	0.0900523
Eryx colubrinus	0.117625
Eryx colubrinus	0.162349
Eryx colubrinus	0.206162
Eryx colubrinus	0.160058
Eryx colubrinus	0.206803
Eryx colubrinus	0.270183
Eryx colubrinus	0.162634
Eryx colubrinus	0.235328
Eryx colubrinus	0.186759
Eryx colubrinus	0.17917
Eryx colubrinus	0.16433
Eryx colubrinus	0.17858
Eryx colubrinus	0.10833
Eryx colubrinus	0.278487
Eryx colubrinus	0.214833
Eryx colubrinus	0.220023
Eryx colubrinus	0.181381
Eryx colubrinus	0.148857
Eryx colubrinus	0.138851
Eryx colubrinus	0.0846918
Eryx colubrinus	0.227318
Eryx colubrinus	0.16123
Eryx colubrinus	0.109814
Eryx colubrinus	0.0918752
Eryx colubrinus	0.142698
Eryx colubrinus	0.0854194
Eryx colubrinus	0.0854194
Eryx colubrinus	0.044178
Eryx colubrinus	0.128543
Eryx colubrinus	0.0439634
Eryx colubrinus	0.1872
Eryx colubrinus	0.0526152
Eryx colubrinus	0.0296002
Eryx colubrinus	0.0388493
Eryx colubrinus	0.0944235
Eryx colubrinus	0.0191796
Eryx colubrinus	0.104388
Eryx colubrinus	0.0494112
Eryx colubrinus	0.172182
Eryx colubrinus	0.0760056
Eryx colubrinus	0.107075
Eryx colubrinus	0.16961
Eryx colubrinus	0.0717966
Eryx colubrinus	0.0250495
Eryx colubrinus	0.165335
Eryx colubrinus	0.0592731
Eryx colubrinus	0.157033
Eryx colubrinus	0.173907
Eryx colubrinus	0.0451336
Eryx colubrinus	0.11209
Eryx colubrinus	0.0320685
Eryx colubrinus	0.138404
Eryx colubrinus	0.109912
Eryx colubrinus	0.182844
Eryx colubrinus	0.0535724
Eryx colubrinus	0.0853629
Eryx colubrinus	0.0474591
Eryx colubrinus	0.142482
Eryx colubrinus	0.0364723
Eryx colubrinus	0.202008
Eryx colubrinus	0.0555352
Eryx colubrinus	0.126996
Eryx colubrinus	0.0645378
Eryx colubrinus	0.0404577
Eryx colubrinus	0.0776243
Eryx colubrinus	0.0213977
Eryx colubrinus	0.00909313
Eryx colubrinus	0.0534695
Eryx colubrinus	0.0372231
Eryx colubrinus	0.0987709
Eryx colubrinus	0.0313454
Eryx colubrinus	0.0294921
Eryx colubrinus	0.052039
Eryx colubrinus	0.0939833
Eryx colubrinus	0.0892307
Eryx colubrinus	0.130734
Eryx colubrinus	0.142967
Eryx colubrinus	0.0868318
Eryx colubrinus	0.119513
Eryx colubrinus	0.17138
Eryx colubrinus	0.12729
Eryx colubrinus	0.0678015
Eryx colubrinus	0.0728496
Eryx colubrinus	0.126506
Eryx colubrinus	0.075557
Eryx colubrinus	0.0962909
Eryx colubrinus	0.166026
Eryx colubrinus	0.103018
Eryx colubrinus	0.13554
Eryx colubrinus	0.151516
Eryx colubrinus	0.169325
Eryx colubrinus	0.0789598
Eryx colubrinus	0.0869994
Eryx colubrinus	0.157373
Eryx colubrinus	0.0921463
Eryx colubrinus	0.100092
Eryx colubrinus	0.109282
Eryx colubrinus	0.113062
Eryx colubrinus	0.0805751
Eryx colubrinus	0.0900806
Eryx colubrinus	0.120017
Eryx colubrinus	0.198193
Eryx colubrinus	0.164328
Eryx colubrinus	0.204059
Eryx colubrinus	0.208525
Eryx colubrinus	0.181484
Eryx colubrinus	0.171636
Eryx colubrinus	0.13519
Eryx colubrinus	0.112722
Eryx colubrinus	0.0767831
Eryx colubrinus	0.0405221
Eryx colubrinus	0.0608346
Eryx colubrinus	0.101945
Eryx colubrinus	0.12274
Eryx colubrinus	0.280985
Eryx colubrinus	0.240468
Eryx colubrinus	0.206645
Eryx colubrinus	0.195084
Eryx colubrinus	0.0947226
Eryx colubrinus	0.0925201
Eryx colubrinus	0.21211
Eryx colubrinus	0.163837
Eryx colubrinus	0.17957
Eryx colubrinus	0.283015
Eryx colubrinus	0.225614
Eryx colubrinus	0.158069
Eryx colubrinus	0.232733
Eryx colubrinus	0.270173
Eryx colubrinus	0.201798
Eryx colubrinus	0.109639
Eryx colubrinus	0.0735874
Eryx colubrinus	0.0459542
Eryx colubrinus	0.0135874
Eryx colubrinus	0.202472
Eryx colubrinus	0.163702
Eryx colubrinus	0.0802431
Eryx colubrinus	0.181462
Eryx colubrinus	0.149425
Eryx colubrinus	0.159559
Eryx colubrinus	0.184343
Eryx colubrinus	0.0659792
Eryx colubrinus	0.0932721
Eryx colubrinus	0.0610704
Eryx colubrinus	0.113223
Eryx colubrinus	0.0603663
Eryx colubrinus	0.117841
Eryx colubrinus	0.0350561
Eryx colubrinus	0.0535038
Eryx colubrinus	0.0923512
Eryx colubrinus	0.0540045
Eryx colubrinus	0.16024
Eryx colubrinus	0.168316
Eryx colubrinus	0.0937788
Eryx colubrinus	0.143762
Eryx colubrinus	0.101302
Eryx colubrinus	0.11148
Eryx colubrinus	0.0758653
Eryx colubrinus	0.0316503
Eryx colubrinus	0.0603194
Eryx colubrinus	0.0106027
Eryx colubrinus	0.0603194
Eryx colubrinus	0.283968
Eryx colubrinus	0.126489
Eryx colubrinus	0.0612164
Eryx colubrinus	0.0470446
Eryx colubrinus	0.173909
Eryx colubrinus	0.132868
Eryx colubrinus	0.17009
Eryx colubrinus	0.110501
Eryx colubrinus	0.19934
Eryx colubrinus	0.256343
Eryx colubrinus	0.179212
Eryx colubrinus	0.0992577
Eryx colubrinus	0.0964628
Eryx colubrinus	0.137427
Eryx colubrinus	0.0591027
Eryx colubrinus	0.139253
Eryx colubrinus	0.206199
Eryx colubrinus	0.0275602
Eryx colubrinus	0.111802
Eryx colubrinus	0.147224
Eryx colubrinus	0.16076
Eryx colubrinus	0.155342
Eryx colubrinus	0.119129
Eryx colubrinus	0.0295126
Eryx colubrinus	0.10109
Eryx colubrinus	0.0513611
Eryx colubrinus	0.0542562
Eryx colubrinus	0.0196182
Eryx colubrinus	0.0329938
Eryx colubrinus	0.0234362
Eryx colubrinus	0.0249608
Eryx colubrinus	0.0671602
Eryx colubrinus	0.105532
Eryx colubrinus	0.0450465
Eryx colubrinus	0.0564831
Eryx colubrinus	0.0207754
Eryx colubrinus	0.075071
Eryx colubrinus	0.0759793
Eryx colubrinus	0.0429406
Eryx colubrinus	0.0869991
Eryx colubrinus	0.146502
Eryx colubrinus	0.211329
Eryx colubrinus	0.159781
Eryx colubrinus	0.10613
Eryx colubrinus	0.208028
Eryx colubrinus	0.217426
Eryx colubrinus	0.157613
Eryx colubrinus	0.10663
Eryx colubrinus	0.097666
Eryx colubrinus	0.180347
Eryx colubrinus	0.071416
Eryx colubrinus	0.103144
Eryx colubrinus	0.13802
Eryx colubrinus	0.220229
Eryx colubrinus	0.214249
Eryx colubrinus	0.150391
Eryx colubrinus	0.112386
Eryx colubrinus	0.0912444
Eryx colubrinus	0.0735187
Eryx colubrinus	0.0905498
Eryx colubrinus	0.165392
Eryx colubrinus	0.157007
Eryx colubrinus	0.161342
Eryx colubrinus	0.107263
Eryx colubrinus	0.0741407
Eryx colubrinus	0.199624
Eryx colubrinus	0.186608
Eryx colubrinus	0.224226
Eryx colubrinus	0.253019
Eryx colubrinus	0.30617
Eryx colubrinus	0.204602
Hemiergis quadrilineata	0.164148
Hemiergis quadrilineata	0.279483
Hemiergis quadrilineata	0.0338151
Hemiergis quadrilineata	0.083795
Hemiergis quadrilineata	0.00777841
Hemiergis quadrilineata	0.0205426
Hemiergis quadrilineata	0.117146
Hemiergis quadrilineata	0.129822
Hemiergis quadrilineata	0.0464995
Hemiergis quadrilineata	0.108069
Hemiergis quadrilineata	0.0801543
Hemiergis quadrilineata	0.0802388
Hemiergis quadrilineata	0.180016
Hemiergis quadrilineata	0.166409
Hemiergis quadrilineata	0.127346
Hemiergis quadrilineata	0.11632
Hemiergis quadrilineata	0.0184919
Hemiergis quadrilineata	0.0958142
[truncated: 3,564 more rows]

## Sheet: Fig. 8 (FPKM VALUES ORTHOLOGS)
Gene names	Pantherophis guttatus	Chrysopelea ornata	Dasypeltis gansi	Python regius	Eryx colubrinus	Pseudopus apodus	Pogona vitticeps	Lepidothyris fernandi	Trioceros jacksonii	Basiliscus vittatus
(E3-independent) E2 ubiquitin-conjugating enzyme	20.37	21.87	17.38	11.03	25.72	12.58	19.59	5.41	27.14	13.8
1,4-alpha-glucan-branching enzyme	12.44	3.7	7.04	7.03	12.82	2.98	9.09	5.07	6.86	7.05
1-phosphatidylinositol 3-phosphate 5-kinase	10.73	6.6	6	18.48	17.66	35.05	6.54	2.96	9.09	8.22
1-phosphatidylinositol 4,5-bisphosphate phosphodiesterase beta-1	8.26	7.69	38	28.71	43.69	27.42	30.3	14.64	41.35	66.88
1-phosphatidylinositol 4,5-bisphosphate phosphodiesterase beta-1	22.43	1.42	4.59	3.24	10.39	0.74	2.77	5.15	32.12	7
1-phosphatidylinositol 4,5-bisphosphate phosphodiesterase gamma-1	19.29	12.68	14.79	17.09	18.47	5.96	9.06	1.43	11.65	2.9
1-phosphatidylinositol 4,5-bisphosphate phosphodiesterase gamma-1-like	3.96	2.78	5.53	3.84	18.1	2.48	1.46	2.86	14.93	1.36
26S proteasome non-ATPase regulatory subunit 2	14.41	10.48	22.6	20.97	41.25	10.65	10.55	6.76	20.97	13.37
26S proteasome non-ATPase regulatory subunit 9	41.27	12.86	13.66	20.71	11.54	10.61	20.42	10.64	8.55	4.94
3-hydroxy-3-methylglutaryl-Coenzyme A reductase	20.92	18.12	6.94	25.65	32.44	26.8	31.14	13.88	11.86	23.39
activated CDC42 kinase 1	14.83	6.98	113.09	38.63	26.07	0.5	21.01	0.52	50.69	3.14
activating signal cointegrator 1	5.33	2.89	7.81	14.91	8.89	2.02	5.48	2.18	5.2	5.31
adenylate cyclase type 6	23.13	1.71	6.61	20.05	24.32	6.39	12.34	3.44	8.48	11.47
adenylate kinase isoenzyme 1	9.14	18.33	14.96	16.11	51.5	7.93	5.9	19.2	23.52	21.01
ADP-dependent glucokinase	4.24	3.29	3.06	2.54	3.04	2.79	5.02	2.37	2.42	1.24
ADP-ribosylation factor 1	72.73	18.29	30.82	16.86	20.96	24.25	40.53	28.38	17.33	77.46
ADP-ribosylation factor 6	5.64	8.16	8.87	5.31	6.24	1.85	3.39	3.21	7.01	2.49
aftiphilin	26.89	17.3	26.02	18.33	21	24.74	13.87	2.77	18.11	21.68
agrin	12.09	1.76	19.23	14.02	12.93	2.42	18.29	3.38	24.62	11.19
alpha-actinin-4	4.21	1.08	7.66	8.06	10.45	1.25	3.93	2.08	4.5	5.88
alpha-adducin	28.76	9.83	49.74	30.52	39	6.91	72.54	32.64	23.48	58.23
alpha-ketoglutarate-dependent dioxygenase alkB homolog 4	3.48	2.25	6.76	2.99	14.29	3.26	2.97	1.84	1.69	5.46
alsin	13.54	6.94	77.18	24.07	20.34	4.21	12.18	2.02	19.05	8.74
aminopeptidase O	10.95	34.47	1.22	8.76	12.98	43.6	15.05	7.42	11.13	5.15
AMP deaminase 2	15.18	6.16	9.99	12.75	24.49	1.78	11.27	6.7	25.26	9.46
AMP deaminase 3	6.29	9.69	5.16	11.54	1.48	1.33	4.75	4.39	19.52	11.81
amphiphysin	55.84	33.5	4.48	2.5	24.35	0.73	17.51	16.46	65.74	35.12
anaphase-promoting complex subunit 1	3.08	7.95	3.85	8.53	9.79	1.51	1.98	2.25	12.95	7.74
ankyrin-1	46.17	11.77	12.19	31.23	16.05	12.39	6.84	1.39	27.68	14.35
ankyrin-2	16.83	12.1	168.17	83.31	96.3	91.52	14.56	72.49	17.57	13.1
ankyrin-3	58.27	21.39	152.86	4.58	28.56	27.86	37.87	45.5	25.77	47.15
anoctamin-5	17.17	7.74	6.02	17.51	19.64	9.2	7.93	8.29	34.73	9.27
anoctamin-7	6.72	2.44	19.3	7.17	33.88	2.19	0.5	2.3	9.9	4.19
AP-1 complex subunit gamma-1	28.43	13.17	8.13	18.63	24.23	6.03	12.04	3.96	13.47	8.16
AP-1 complex subunit sigma-1A	29.55	12.25	9.32	14.52	25.06	12.08	11.78	8.93	19.86	12.78
AP-2 complex subunit alpha-1	57.75	25.8	41.86	53.58	64.65	38.62	22.86	8.79	23.12	18.76
AP-2 complex subunit alpha-2	45.4	19.67	59.98	13.03	19.06	46.12	38.67	16.97	26.17	22.44
AP-4 complex subunit epsilon-1	3.95	0.71	5.4	18.29	12.06	5.02	2.32	1.18	11.99	1.98
arginine N-methyltransferase 9	0.5	1.32	8.65	1.16	1.49	3.35	3.14	7.34	4.69	0.5
aryl hydrocarbon receptor	3.33	6.22	6.39	4.84	11.34	0.5	13.49	5.7	3.06	4.87
astrotactin-1	44.91	27.31	35.73	31.99	45.56	12.04	39.36	7.54	21.08	23.34
astrotactin-2	21.83	13.38	17.52	80.43	44.4	15.05	4.64	6.88	3.39	7.52
ATM interactor	5.33	2.27	7.95	20.2	4.59	3.08	3.63	3.67	3.31	3.49
ATP-binding cassette sub-family A member 1	27.4	22.85	42.04	40.67	24.62	8.18	2.52	1.03	24	11.72
ATP-binding cassette sub-family A member 2	5.56	2.79	33.47	5.61	16.71	3.82	5.79	1.82	10.21	1.5
ATP-binding cassette sub-family A member 3	5.85	3.59	51.87	29.1	18.29	5.14	3.94	2.34	3.52	9.11
ATP-binding cassette sub-family A member 5	29.07	15.51	8.41	25.1	24.63	16.82	27.1	38.46	22.34	32.46
ATP-binding cassette sub-family F member 1	25.22	11.16	2.82	37.5	11.88	22.85	8.92	5.31	11.13	8.88
ATP-citrate synthase	11.36	9.22	27.56	20.74	41.82	8.45	16.08	18.97	22	17
ATP-dependent RNA helicase A	22.83	34.14	24.03	12.71	22.14	1.24	12.04	5.47	22.35	55.65
ATP-dependent RNA helicase DDX42	24.44	15.44	0.5	24.76	27.63	9.69	5.46	12.76	26.15	22.77
ATP-dependent RNA helicase DDX54	4.59	3.46	8.33	34.82	10.12	2.13	4.27	2.71	1.57	3.31
ATP-dependent RNA helicase DHX29	8.06	5.79	7.95	10.18	9.72	2.96	8.22	3.05	9.01	3.13
ATP-dependent RNA helicase DHX36	24.37	19.71	11.82	11.08	10.64	6.25	8.45	3.55	19.23	6.98
ATP-dependent RNA helicase DHX8	6.26	9.4	5.11	4.21	9.65	3.22	6.09	2.63	6.21	2.28
ATP-dependent zinc metalloprotease YME1L1	35.97	42.18	25.54	51.28	59.92	18.52	37.88	15.83	21.67	18.16
attractin	5.02	3.07	9.49	30.91	16.94	2.59	7.8	5.47	21.96	11.05
axin-2	11.63	2.83	7.23	4.31	3.1	2.64	8.02	2.67	3.57	3.42
bcl-2-associated transcription factor 1	46.24	30.44	31.99	38.76	56.7	21.99	22.39	14.78	39.71	30.37
beta-adducin	12.23	4.66	10.65	9.12	16.14	4.85	3.41	2.78	5.1	4.63
beta-adrenergic receptor kinase 2	13.31	4.78	12.38	12.82	11.21	3.87	15.12	5.28	14.32	6.12
bifunctional lysine-specific demethylase and histidyl-hydroxylase MINA	5.18	2.01	5.56	2.74	3.83	1.51	2.57	4.16	3.18	1.22
BLOC-1-related complex subunit 6	10.05	6.21	7.98	4.48	2.31	7.11	4.15	4.57	4.29	4.74
brain-specific angiogenesis inhibitor 1	8.9	2.82	39.24	22.18	28.02	2.13	5.41	3.41	14.56	2.58
BRCA1-A complex subunit RAP80	20.98	6.63	5.61	11.6	18.27	5.72	1.83	1.32	1.87	2.31
cactin	8.39	12.6	5.89	18.11	17.71	4.01	4.16	6.15	3.7	2.95
cadherin EGF LAG seven-pass G-type receptor 2	25.72	17.92	6	30.66	12.28	18.8	3.62	2.96	12.02	6.47
cadherin EGF LAG seven-pass G-type receptor 3	3.95	8.09	67.51	3	3.12	1.49	4.52	10.62	11.88	1.02
cadherin-11	3.31	3.14	8.44	24.8	24.85	3.08	6.19	1.41	5.27	8.04
cadherin-13	9.53	2.7	4.67	12.58	25.67	2.67	4.5	5.73	4.55	20.39
cadherin-18	15.16	15.46	4.43	21.92	15.45	5	1.29	0.5	2.73	1.6
cadherin-20	5.9	2.19	127.29	5.24	13.74	3.82	60.03	28.2	40.46	51.82
cadherin-7	84.75	46.51	46.76	26.84	35.47	19.77	23.26	3.09	17.36	3.96
calcium-activated potassium channel subunit alpha-1	44.38	34.37	48.29	41.63	49.85	23.03	42.36	54.58	48.52	19.78
calcium-dependent secretion activator 1	72.4	58.1	161.13	61.28	56.33	29.45	52.42	46.38	89.24	97.91
calcium-independent phospholipase A2-gamma	9.79	7.79	8.8	9.99	12.92	11.62	18	5.84	25.11	7.74
calcium-transporting ATPase type 2C member 1	21.41	36	7.95	37.29	44.84	14.63	52.53	12.17	13.03	31.19
calmin	24.27	15.16	5.7	13.04	11.79	7.01	5.98	2.51	4.42	3.96
calmodulin-binding transcription activator 1	7.44	6	31.11	35.37	51.03	7.08	9.16	5.3	16.38	5.18
calmodulin-binding transcription activator 2	17.38	2.3	9.27	21.98	8.54	2.32	1.26	1.71	12.86	10.45
calpastatin	3.12	3.32	4.05	11.58	8.51	3.68	1.22	3.24	15.91	7.76
calsyntenin-1	74.65	25.39	75.47	64.24	89.39	22.76	28.35	22.46	58.26	54.41
calsyntenin-3	137.1	67.91	117.84	85.97	110.27	57.55	82.91	23.36	48.19	67.99
carboxypeptidase D	5.28	2.05	12.46	8.9	5.96	4.73	2.85	2.68	7.02	8.06
carnosine synthase 1	37.73	19.44	21.09	17.25	35.69	10.61	11.22	4.9	22.99	3.43
casein kinase II subunit beta	132.67	40.97	22.76	67.03	51.63	73.25	63.07	41.99	42.84	53.13
caskin-2	4.13	3.43	8.51	9.36	15.51	1.27	2.95	1.69	28.89	2.95
catenin delta-1	21.76	22.33	3.46	33.41	22.35	2.2	13.2	9.03	19.7	31.63
cationic amino acid transporter 4	4.62	3.5	7.26	7.19	4.83	2.45	2.15	3.48	0.92	3.35
cation-independent mannose-6-phosphate receptor	18.48	12.93	12.52	27.4	24.1	4.91	8.96	4.24	10.95	15.22
CCR4-NOT transcription complex subunit 1	15.44	34.68	8.39	25.23	71.14	1.66	16.24	11.72	39.92	10.72
CCR4-NOT transcription complex subunit 10	10.19	7.04	7.2	15.57	25.46	3.78	23.33	4.55	25.18	15.51
centrin-3	3.18	2.79	30.62	5.22	14.84	6.72	20.94	8.59	16.55	19.8
centriolin	4	1.09	5.4	1.2	2.34	1.39	1.19	2.1	20.08	1.44
citron Rho-interacting kinase	17.33	5.14	1.72	48.86	73.69	4.46	21.85	9.76	17.1	22.85
clathrin heavy chain 1	32.17	12.22	23.43	22.06	35.66	13.1	14.98	4.34	32.87	12.96
clathrin heavy chain 2	7.15	22.52	69.93	21.1	23.79	4.4	46.6	11.2	30.24	10.63
cleavage and polyadenylation specificity factor subunit 1	2.52	1.92	6.68	8.7	5.53	1.76	2.42	5.27	14.05	2.13
cleavage and polyadenylation specificity factor subunit 2	4.95	5.61	6.4	14.44	15.01	3.4	9.9	3.5	12.49	5.47
cleavage stimulation factor subunit 3	13.05	3.5	3.68	7.85	8.53	1.98	7.89	4.89	12.3	11.14
coatomer subunit alpha	12.75	6.39	18.27	36.09	29.35	5.47	6.45	4.86	2.16	13.72
coatomer subunit gamma-1	26.66	5.48	8.39	19.01	22.21	3.94	5.17	4.06	11.11	14.04
coatomer subunit gamma-2	7.95	2.73	8.47	11.31	36.63	5.03	5.75	5.05	61.66	13.53
cohesin subunit SA-1	35.4	17.11	12.1	34.22	63.51	18.86	11.57	5	25.57	44.31
cohesin subunit SA-2	38.17	21.38	34.83	37.98	54.15	7.62	33.37	13.13	22.77	21.91
cohesin subunit SA-2-like	36.31	19.88	5.51	2.52	7.43	4.31	32.92	16.55	29.05	22.09
conserved oligomeric Golgi complex subunit 1	5.54	0.98	8.39	3.52	7.19	1.58	4.92	5.2	6.23	5.84
conserved oligomeric Golgi complex subunit 5	4.09	2.02	4.17	8.17	8.7	2.34	5.01	4.98	6.12	11.93
conserved oligomeric Golgi complex subunit 7	22.55	17.04	6.97	22.67	15.46	4.94	12.32	6.28	20.07	9.44
consortin	19	8.28	0.78	22.81	8.48	6.36	4.08	3.44	4.6	4.83
contactin-2	3.22	7.43	20.23	37.93	15.52	15.37	29.73	11.66	43.75	28.28
contactin-4	3.48	1.72	8.08	29.5	24.78	2.86	5.09	13.21	2.69	3.37
contactin-5	6.8	4.13	9.31	10.18	22.16	3.5	2.16	2.57	13.05	7
copper-transporting ATPase 1	4.99	1.24	5.86	2.36	12.59	3.77	0.5	1.58	2.79	2.48
corepressor interacting with RBPJ 1	11.9	6.12	7.93	13.94	19.68	10.33	9.28	2.67	9.35	3.9
cTAGE family member 5	8.98	15.34	8.95	18.89	6.18	14.05	8.07	4.06	2.66	21.39
CTP synthase 2	4.77	3.71	21.07	5.82	14.13	1.97	1.49	9.02	4.4	5
cullin-3	13.8	13.86	19.45	15.31	21.46	11.93	22.65	7.02	23.23	13.27
cullin-5	6.08	5.76	10.88	8.84	12.12	3.86	4.53	2.7	14.76	4.33
cyclin-dependent kinase 12	22.96	4.63	6.38	10.43	10.48	9.36	2.18	2.41	4.29	3.55
cyclin-dependent kinase inhibitor 1	23.15	20.25	15.25	5.74	23.23	19.01	5.44	3.95	3.54	3.58
cyclin-G-associated kinase	18.89	3.72	1.83	22.24	8.18	6.66	4.57	1.62	10.41	18.55
cyclin-T2	2.77	4.21	7.66	6.33	6.22	7.6	7.37	2.64	8.27	2.4
cytoglobin	70.2	20.02	11.6	79.39	24.57	13.16	10.94	9.5	37.93	1.63
cytoplasmic dynein 1 heavy chain 1	114.94	72.93	110.08	77.36	58.71	43.62	88.41	28.07	58.93	113.83
cytoplasmic dynein 2 heavy chain 1	5.07	5.06	9.32	2.85	3.2	5.48	5.55	2.88	6.18	4.09
cytospin-A	36.37	14.11	9.75	10.61	22.19	11.68	24.29	2.97	5.56	1.2
cytospin-B	3.58	3	10.24	42.24	10.2	1.58	15.13	1.72	42.08	5.27
DDB1- and CUL4-associated factor 5	21.37	11.68	5.01	11.27	22.38	8.45	12.33	2.96	3.48	7.19
DDB1- and CUL4-associated factor 6	23.34	21.15	8.74	21.69	25.32	9.33	24.66	14.78	29.78	3.33
death-inducer obliterator 1	18.65	17	18.98	17.3	25.9	1.61	26.63	8.09	40.16	14.55
deoxyhypusine hydroxylase	15.1	1.21	7.47	2.83	4.86	4.4	4.95	4.96	1.13	3.24
desumoylating isopeptidase 1	20.82	9.43	11.55	25.75	30.12	23.25	15.75	8.22	11.69	6.09
diacylglycerol kinase alpha	9.69	12.57	6.08	37.59	4.02	4.13	5.54	1.76	21.04	14.55
diacylglycerol kinase delta	35.21	11.25	32.66	20.82	18.99	12.16	20.45	8.8	18.2	22.42
diacylglycerol kinase kappa	2.48	5.19	17.21	13.64	25.43	1.23	11.31	18.72	28.01	34.67
diphosphoinositol polyphosphate phosphohydrolase 1	32.45	15.73	38.29	27.92	53.51	20.2	22.01	10.99	35.19	12.22
diphosphoinositol polyphosphate phosphohydrolase 2	6.67	1.14	13.42	5.88	4.77	3.59	7.79	1.93	3.72	10.47
DIS3-like exonuclease 2	4.2	1.91	14.64	6.21	5.6	2.38	6.53	0.99	11.15	5.09
disks large homolog 1	7.32	1.9	4.48	18.9	1.82	4.7	6.21	3.45	17.08	8.14
disks large homolog 3	26.16	16.2	15.69	54.8	32.71	7.37	6.98	7.65	18.35	17.4
disks large homolog 5	9.74	4.59	29.31	17.13	38.1	3.41	18.54	3.52	30.59	49.78
DNA (cytosine-5)-methyltransferase 1	28.4	20.91	9.09	20.09	11.15	20.59	4.61	2.39	8.78	7.73
DNA helicase INO80	19.36	19.69	10.56	15.68	13.73	3.02	12.55	2.67	22.24	12.71
DNA ligase 3	3.47	2.43	6.41	2.39	15.5	4.37	5.64	1.67	3.83	1.93
DNA polymerase zeta catalytic subunit	16.21	10.95	10.15	13.3	18.39	14.25	23.01	6.58	16.57	30.57
DNA topoisomerase 1	35.9	39.08	15.43	38.04	43.77	53.52	41.81	35.57	27.61	55.78
DNA topoisomerase 2-beta	49.29	14.71	15.44	20.09	26.4	4.98	32.93	15.41	18.41	24.59
DNA-directed RNA polymerase I subunit RPA1	2.89	5.7	6.54	13.78	7.1	1.9	3.69	4.85	4	3.44
DNA-directed RNA polymerase II subunit RPB1	3.48	1.43	6.16	2.07	10.3	23.08	7.23	1.97	2.55	2.61
dnaJ homolog subfamily C member 13	3.55	5.5	2.47	9.48	1.22	2.22	38.4	14.7	11.14	27.1
dnaJ homolog subfamily C member 5	12.47	6.58	33.65	47.17	25.51	9.26	7.24	7.64	27.33	20.26
double-stranded RNA-specific editase 1	19.28	13.97	45.84	9.5	8.34	12.93	22.06	4.11	19.24	29.26
double-stranded RNA-specific editase B2	3.49	15.79	8.23	4.88	15.27	5.72	23.5	3.02	17.77	16.18
drebrin	45.21	33.08	19.48	56.98	41.16	26.92	77.3	6.85	18.29	8.9
dynactin subunit 1	79.06	23.62	50.44	169.54	59.26	29.16	15.65	7.82	106.73	27.95
dynamin-2	30.93	33.4	12.86	47.52	21.51	8.24	41.44	7.05	8.73	28.28
dystonin	39.94	59.96	9.5	5.49	8.13	29.44	56.72	52.44	57.94	4.14
dystroglycan	4.86	2.81	7.84	14.53	11.88	2.84	3.07	2.07	3.38	7.71
dystrophin	17.47	11.02	1.25	34.74	18.91	9.8	17.26	8.4	19.94	0.7
early endosome antigen 1	23.9	44.28	26.89	58.54	15.58	20.22	39.01	7.68	18.83	65.75
ecto-NOX disulfide-thiol exchanger 1	14.95	7.71	41.3	2.73	12.75	1.04	20.09	6.29	21.19	0.61
electrogenic sodium bicarbonate cotransporter 1	16.04	3.73	20.64	53.46	41.49	11.51	52.36	31.94	60.36	97.74
elongation factor 1-delta	110.98	23.11	21.72	18.76	36.82	28.73	84.36	18.32	23.59	54.61
elongation factor 2	33.01	127.13	124.55	256.67	249.75	21.86	45.36	22.24	215.45	31.36
endoribonuclease Dicer	7.53	33.08	24.04	27.86	28.97	37.72	3.43	8.91	18.53	1.38
ensconsin	40.06	10.99	8.87	22.99	27.12	14.84	29.32	18.68	54.1	21.98
ephrin type-A receptor 4	35.13	19.5	6.25	48.29	43.6	33.19	8.59	8.55	4.51	30.89
ephrin type-B receptor 1	118.8	53.91	8.35	51.37	25.44	31.42	27.9	16.95	21.32	55.75
epidermal growth factor receptor substrate 15	23.91	22.07	8.32	34.57	34.96	16.07	22.9	15.76	9.11	26.33
ESF1 homolog	4.21	7.02	6.95	6.04	10.19	5.17	3.15	5.24	5.4	3.19
eukaryotic elongation factor 2 kinase	19.93	6.04	217.5	14.44	5.2	0.88	46.95	10.08	34.6	50
eukaryotic translation initiation factor 3 subunit C	21.13	36.86	25.39	32.15	74.87	26.06	31.53	6.28	29.27	20.69
eukaryotic translation initiation factor 4 gamma 1	5.62	6.88	26.56	33.29	71.15	10.99	7.56	2.54	21.26	22.15
eukaryotic translation initiation factor 4 gamma 3	9.69	22.89	7.44	11	1.6	3.65	18.52	2.58	36.04	7.83
eukaryotic translation initiation factor 4B	111.68	43.4	123.21	79.17	68.65	11.03	52.12	32.28	79.51	32.03
eukaryotic translation initiation factor 4E transporter	14.63	12.38	3.54	7.7	12.64	2.86	6.57	2.79	13.33	2.31
eukaryotic translation initiation factor 5A-2	24.33	6.76	10.46	14.56	19.49	15.07	16.95	66.95	12.16	10.63
exocyst complex component 1	24.16	8.53	10.81	22.61	17.96	12.52	22.61	7.3	20.12	9.97
exocyst complex component 2	13.54	10.35	30.9	25.33	16.03	7.84	8.72	6.33	48.98	7.04
exocyst complex component 3	9.03	24.88	16.84	34.4	21.8	3.16	33.59	9.53	17.2	31.87
exocyst complex component 5	16.99	15.17	10.56	16.66	50.65	10.59	16.53	4.28	26.91	9.48
exocyst complex component 6B	6.06	2.41	8.69	18.62	26.51	1.53	2.48	13.68	15.48	3.98
exocyst complex component 7	28	7.52	18.03	10.95	35.57	7.65	13.39	10.58	24.93	14.71
exosome complex exonuclease RRP44	5.64	1.85	6.15	25.17	22.91	2.16	9.02	4.04	12.67	2.82
exostosin-2	13.62	8.4	39.94	21	20.76	7.13	18.79	4.4	10.85	10.27
exostosin-like 1	18.59	13.81	143.59	8	11.79	6.5	26.39	49.38	0.94	24
exportin-1	7.92	6.43	12.72	17.56	23.09	6.68	12.74	14.16	19.99	17.67
exportin-7	3.29	6.49	4.12	21.42	27.82	1.36	13.95	2.83	5.6	2.93
exportin-T	18.06	8.51	8.94	14.27	9.58	16.84	11.6	3.56	6.78	9.2
extended synaptotagmin-1	18.61	2.3	11.79	33.72	30.18	4.02	18.46	6.04	24.63	17.2
FACT complex subunit SPT16	25.16	12.5	15.59	45.91	20.82	21.15	15.49	5.4	15.56	3.23
FACT complex subunit SSRP1	31.32	23.58	21.95	28.48	38.1	15.81	36.61	10.68	81.23	21.27
fatty acid synthase	63.46	42.82	58.8	34.34	39.25	16.63	35.62	23.09	36.6	27.75
fermitin family homolog 2	17.92	14.98	4.34	27.32	19.56	42.85	25.15	4.59	10.83	43.83
fibroblast growth factor receptor 3	46.26	9.37	10.42	19.59	19.07	0.51	6.78	4.8	22.69	31.17
filamin-A	9.03	2.25	131.02	7.54	13.22	2.51	17.4	3.06	19.08	18.29
filamin-B	9.81	4.03	40.06	35.95	26.72	3.26	2.97	8.78	13.35	29.27
focadhesin	8.25	1.43	5.32	1.68	2.36	2.1	1.76	5.3	5.33	3.04
formin-2	11.46	11.22	17.72	5.67	8.77	4.02	8.96	4.84	9.28	8.89
gamma-adducin	59.71	32.42	36.16	76.41	40.93	34.1	69.33	33.89	73.09	55.03
gamma-aminobutyric acid type B receptor subunit 1	77.6	36.65	133.58	165.29	91.61	0.5	42.15	9.9	9.58	69.57
gamma-aminobutyric acid type B receptor subunit 2	94.75	37.15	17.04	24.05	42.07	18.76	19.35	8.5	21.24	18.31
gamma-tubulin complex component 6	9.66	6.44	9.74	9.81	8.45	4.29	4.15	2.64	9.29	1.25
gelsolin	32.81	14.42	13.95	56.4	134.11	8.37	35.68	28.26	33.21	26.15
general transcription factor 3C polypeptide 2	25.59	13.57	10.12	16.77	30.25	3.88	2.48	2.02	12.7	2.97
general vesicular transport factor p115	4.67	5.32	8.49	33.34	20.82	2.64	8.43	11.98	13.01	4.48
girdin	2.78	1.48	31.29	7.45	10.49	5.81	16.14	6.31	26.34	10.42
glucocorticoid receptor	6.51	0.5	6.93	15.14	13.09	6.36	11.75	6.04	9.08	15.49
glutamate receptor 1	34.08	46.64	6.76	14.04	39.35	7.27	7.42	25.01	10.47	6.92
glutamate receptor 4	15.3	27.47	11.48	13.34	3.95	9.12	19.35	4.03	8.07	15.02
glutamate--cysteine ligase catalytic subunit	29.38	6.78	8.42	8.56	24.19	9.6	17.2	3.26	10.87	8.6
glycine--tRNA ligase	5.89	9.3	27.73	36.95	24.34	7.42	28.69	11.52	6.54	6.94
glycogen debranching enzyme	10.57	4.16	6.38	15.28	58.34	6.16	32.89	9.5	9.41	11.08
GMP synthase [glutamine-hydrolyzing]	11.6	4.8	6.92	17.18	14.04	6.04	7.24	4.68	16.78	19.27
Golgi SNAP receptor complex member 1	3.14	2.87	11.94	6.62	4.99	2.34	10.08	2.69	13.65	4.79
golgin subfamily A member 2	13.57	7.93	9.05	8.67	19.8	4.73	7.22	0.5	6.19	12.07
golgin subfamily A member 4	3.61	10.31	12.15	9.48	26.2	17.85	15.75	2.91	18.79	13.16
golgin subfamily B member 1-like	47.65	26.82	20.21	1.48	32.76	45.81	19.89	14.63	24.17	25.86
GTPase HRas	16.72	6.49	15.79	7.66	11.78	5.29	11.3	3.17	7.61	9.3
guanine nucleotide exchange factor DBS	17.44	17.71	108.54	30.58	38.97	19.37	26.36	39.2	36.45	82.06
hamartin	7.03	1.04	60.13	18.79	15.22	1.78	8.7	0.97	14.42	3.35
helicase SKI2W	1.7	1.4	4.44	9.32	2.66	0.77	2.22	2.82	1.93	5.66
helicase-like transcription factor	10	9.06	11.5	16.58	18.53	8.5	42.28	5.06	33.27	57.29
hepatocyte growth factor-regulated tyrosine kinase substrate	29.56	17.14	17.5	8.28	32.63	20.7	15.35	3.55	11.92	0.9
hexokinase-1	35.77	37.94	37.35	39.07	55.07	18.84	34.26	16.84	45.55	41.06
histone acetyltransferase KAT5	13.53	1.5	7.18	16.25	22.57	1.46	3.33	2.16	3.81	12.74
histone acetyltransferase KAT6A	22.25	11.96	22.74	21.04	46.86	3.77	14.85	3.59	7.1	13.54
histone acetyltransferase KAT6B	5.25	5.08	2.47	32.31	9.5	1.71	15.5	1.83	17.95	2.67
histone acetyltransferase p300	21.86	22.43	10.75	24.52	16.64	7.02	12.06	2.96	16.11	21.67
histone deacetylase 4	53.68	43.92	42.61	9	38.24	0.58	20.28	1.39	8	31.37
histone deacetylase complex subunit SAP130	1.97	3.08	5.31	9.53	3.62	2.71	3.88	1.92	3.6	3.29
histone H1x	90.24	21.34	59.6	23.67	38.31	48.62	67.56	78.64	30.78	0.5
histone H2A deubiquitinase MYSM1	24.92	27	11.54	45.92	34.92	30.93	2.38	1.89	13.22	1.63
histone lysine demethylase PHF8	17.25	2	13.35	5.66	5.92	13.96	20.91	3.11	6.4	3.01
histone-lysine N-methyltransferase 2A	4.64	1.75	7.49	4.22	12.05	3.92	1.64	1.26	6	2.04
histone-lysine N-methyltransferase 2C	20.83	28.25	81.64	34.55	12.9	2.55	15.49	20.18	35.69	6.29
histone-lysine N-methyltransferase 2E	8.32	5.85	8.94	21.3	23.77	15.97	9.45	3.17	19.44	3.57
histone-lysine N-methyltransferase ASH1L	2.3	3.17	30.05	10.36	13.19	0.2	4.08	2.01	9.46	22.26
histone-lysine N-methyltransferase EHMT1	9.68	3.33	12.1	13.86	23.01	1.54	6.99	2.67	4.2	12
histone-lysine N-methyltransferase EHMT2	15.55	1.35	5.46	6.58	6.8	9.19	6.22	2.08	8.22	3.8
histone-lysine N-methyltransferase NSD2	8.32	4.83	6.19	4.7	8.72	6.55	2.34	0.5	9.83	3.39
histone-lysine N-methyltransferase NSD3	19.3	7.59	19.4	20.14	28.69	12.79	12.88	5.98	17.48	8.5
histone-lysine N-methyltransferase SUV420H1	29.54	15.6	8.48	21.66	11.86	20.48	30.72	6.57	29.08	33.3
HMG box transcription factor BBX	29.09	14.72	17.06	7.28	4.26	12.11	25.54	3.71	8.22	11.15
host cell factor 1	6.21	10.18	10.33	16.88	30.08	18.64	3.6	1.64	10.68	0.84
huntingtin	2.21	1.89	9.96	17.67	7.31	2.35	59.38	2.39	43.88	41.41
hypoxia-inducible factor 3-alpha	1.61	3.93	40.02	8.23	22.37	1.4	8.13	1.19	7.97	2.52
immunoglobulin superfamily member 3	3.96	4.95	12.91	5.25	8.97	2.32	4.75	1.97	5.74	2.85
importin-5	13.75	13.04	10.71	18.5	24.15	16.48	8.33	8.88	17.71	9.43
importin-7	16.38	13.09	8.41	10.01	15.08	8.36	16.21	10.4	12.29	13.09
importin-9	12.95	4.7	8.2	20.41	38.09	2.3	16.47	3.12	9.7	16.01
inactive ubiquitin carboxyl-terminal hydrolase 53	8.65	5.32	5.58	10.14	17.86	4.65	16.29	4.16	4.64	0.87
inactive ubiquitin carboxyl-terminal hydrolase 54	36.61	45.58	58.19	24.98	0.5	25.11	16.13	31.11	38.88	43.65
inhibitor of Bruton tyrosine kinase	14.44	9.74	6.94	36.97	24.71	19.32	18.57	7.57	21.83	21.99
inhibitor of nuclear factor kappa-B kinase subunit beta	5.25	9.08	3.06	19.54	20.71	2.68	8.81	5.94	13.71	6.69
INO80 complex subunit D	5.12	4.66	4.81	5.1	9.79	4.37	1.66	0.88	3.81	2.11
inositol 1,4,5-trisphosphate receptor type 1	58.5	63.29	155.74	109.29	34.91	1.38	70.59	40.67	88.85	35
inositol 1,4,5-trisphosphate receptor type 3	32.71	21.62	13.91	2.7	20.05	8.41	13.99	3.71	20.4	1.27
inositol polyphosphate 5-phosphatase OCRL-1	35.44	6.86	3.69	26.54	16.62	9.85	4.14	2.37	9.48	7.69
insulin receptor substrate 1	4.69	1.9	10.64	4.2	5.09	1.86	10.85	1.71	1.88	1.76
insulin receptor substrate 4	7.78	5.37	14.61	6.31	10.78	5.09	4.9	3.11	4.25	0.5
insulin-degrading enzyme	18.55	19.32	15.72	30.48	15.7	17.09	19.44	20.2	13.16	48.38
insulin-like growth factor 1 receptor	9.56	5.31	31.5	21.39	45.37	18.05	21.75	3.87	19.61	17.58
integrin alpha-V	4.65	4.03	1.15	3.27	4.38	1.57	10.73	1.86	5.62	0.51
intersectin-2	11	14.03	3.46	23.38	17.64	0.98	15.13	2.99	11.58	30.43
iporin	46.95	17.13	15.49	16.46	57.84	0.5	3.33	3.36	65.69	2.21
jouberin	2.74	1.85	12.1	1.34	14.69	0.99	12.88	4.75	4.51	3.48
junction plakoglobin	21.41	12.77	17.54	4.13	8.02	12.2	40.83	6.02	5.53	44.24
KAT8 regulatory NSL complex subunit 3	13.42	4.35	3.9	13.5	16.44	2.7	2.43	4.06	4.74	5.44
kinase D-interacting substrate of 220 kDa	20.67	29.13	51.94	46.41	36.69	13.21	19.94	29.73	61.49	48.84
kinase suppressor of Ras 1	3.37	4.11	8.45	9.4	19.41	1.2	7.01	1.95	3.52	2.9
kinesin heavy chain	68.29	54.63	51.04	15.11	32.42	33.5	43.99	46.34	17.66	42.7
laminin subunit alpha-5	17.64	2.56	12.33	18.15	22.61	2.84	2.36	4.32	11.59	7.74
laminin subunit gamma-1	8.2	3.95	6.98	2.07	5.75	2.27	1.69	1.63	17.97	9.88
leucine-zipper-like transcriptional regulator 1	31.88	20.23	8.91	5.27	9.64	37.18	11.05	8.6	7.6	10.47
leucyl-cystinyl aminopeptidase	14.23	9.18	5.18	11.61	12.12	13.72	17.08	9.64	11	33.57
leukemia inhibitory factor receptor	12.56	3.97	6.84	27.25	18.34	6	9.1	19.99	15.21	5.39
leukocyte surface antigen CD47	31.89	23.27	32.55	28.14	20.01	3.31	28.98	24.52	22.05	13.48
ligand-dependent corepressor	24.55	2	6.54	2.35	24.89	17.97	3.52	2.49	15.36	1.98
liprin-alpha-2	40.63	4.42	32.04	46.2	8.67	13.02	27.82	1.38	42.14	43.33
liprin-alpha-3	62.67	11.34	21.93	45.93	24.39	16.69	17.6	3.52	31.32	20.92
liprin-alpha-4	48.76	32.36	2.44	13.78	25.06	23.57	22.22	28.04	44.57	42.85
little elongation complex subunit 1	11.14	5.9	6.52	6.36	10.47	3.71	3.5	2.67	4.61	0.5
lysine-specific demethylase 2A	53.7	28.86	11.44	24.36	25.14	10.58	9.12	16.84	18.54	12.31
lysine-specific demethylase 2B	14.76	2.68	20.45	13.97	16.95	3.4	10.72	2.52	22.12	2.14
lysine-specific demethylase 3B	30.26	32.15	5.98	21.88	42.37	18.18	12.55	3.25	21.15	13.54
lysine-specific demethylase 4A	25.4	9.78	7.58	16.75	44.23	1.54	26.2	5.13	19.08	38.02
lysine-specific demethylase 4C	4.15	2.76	20.48	11.06	4.41	11.51	4.1	9.34	34.17	6.98
lysine-specific demethylase 5B	26.59	23.54	11.21	23.03	25.56	2.32	6.94	13.86	21.21	14.23
lysine-specific demethylase 5C	25.88	14.59	12.07	15.22	45.98	10.27	18.21	6.23	13.87	15.44
lysine-specific demethylase 6A	21.09	34.25	6.92	18.96	18.93	12.36	7.72	12.52	26.93	27.18
lysine-specific demethylase 7A	22.53	11.59	15.28	24.95	26.32	8.54	19.7	3.72	14.31	29.72
lysosomal alpha-glucosidase-like	8.07	2.83	8.79	2.25	20.63	4.61	3.75	7.48	22.6	1.81
lysosomal-trafficking regulator	12.85	13.84	7.8	11.09	2.03	4.99	6.07	5.27	30.12	19.92
macoilin	7.11	3.6	1.78	5.85	6.03	3.08	4.88	2.19	2.73	6.27
malignant T-cell-amplified sequence 1	37.64	20.33	19.76	30.12	86.29	37.37	14.26	16.73	22.29	48.09
matrin-3	76.14	43.95	18.37	39.62	164.29	116.47	60.14	21.14	30.35	64.53
mediator of RNA polymerase II transcription subunit 13	8.51	4.03	27.33	7.37	9.18	2.23	2.32	4.29	8.49	13.79
mediator of RNA polymerase II transcription subunit 17	13.36	1.31	12.88	10.36	26.59	1.05	1.95	2.33	7.37	4.71
mediator of RNA polymerase II transcription subunit 23	12.78	11.69	11.35	17.31	31.28	2.66	8.48	16.5	22.08	23.28
mediator of RNA polymerase II transcription subunit 25	4.43	7.9	4.87	10.76	5.02	8.02	19.73	5.17	5.26	4.14
membrane-bound transcription factor site-1 protease	22.09	5.07	6.79	20.25	53.81	5.42	2.91	4.22	26.45	9.17
metabotropic glutamate receptor 1	30.41	21.58	27.35	23.13	22.78	18.82	9.41	9.62	13.79	23.15
metabotropic glutamate receptor 3	12.36	6.01	7.58	13.95	19.91	5.43	9.74	2.25	12.48	3.64
metabotropic glutamate receptor 5	19.28	13.65	22.32	26.89	56.72	12.91	17.12	7.83	22.4	20.17
metabotropic glutamate receptor 7	21.34	4.57	6.25	9.09	17.59	2.97	13.6	2.26	4.26	10.47
metabotropic glutamate receptor 8	18.8	2.27	11.88	26.69	26.23	11.24	7.5	1.77	50.97	40.08
methylcytosine dioxygenase TET3	12.61	10.19	9.58	127.68	9.44	1.84	3.03	2.34	0.88	1.31
microprocessor complex subunit DGCR8	22.37	19.48	7.72	25.83	41.43	10.4	17.52	6.71	23.59	7.27
microtubule cross-linking factor 1	10.71	13.55	75.93	8.56	22.85	1.36	19.51	1.88	8.35	14.13
microtubule-actin cross-linking factor 1	76.11	42.63	8.72	4.03	3.29	30.22	20.35	21.23	36.74	3.82
microtubule-actin cross-linking factor 1-like	5.05	2.36	11.55	6.03	4.57	1.94	7.96	2.23	2.79	2.68
microtubule-associated tumor suppressor candidate 2	65.7	42.03	13.82	59.02	47.6	24.51	20.43	6.26	87.22	25.85
misshapen-like kinase 1	12.31	6.49	6.28	23.1	36.27	4.67	4.99	2.92	8.63	8.81
mitochondrial 10-formyltetrahydrofolate dehydrogenase	2.17	6.81	13.66	2.65	5.41	1.86	4.56	1.49	3.09	3.96
mitofusin-2	26.11	5.87	15.27	13.87	49.27	12	22.65	1.48	18.67	20.3
MOB kinase activator 2	2.84	1.75	5.21	1.99	6	10.25	3	2.75	11.33	16.22
myelin transcription factor 1	5.87	19.84	36.92	26.18	10.62	1.83	38.76	5	14.39	21.58
myelin-associated neurite-outgrowth inhibitor	41.41	35.45	42.97	34.48	49.67	33.12	18.7	22.5	24.08	36.01
myomegalin	50.12	2.98	6.65	15.16	3.49	1.88	24.46	28.65	23.98	41.01
myosin light polypeptide 6	282.12	52.65	32.8	79.42	113.06	143.42	82.31	78.41	90.56	107.37
myosin-10	17.59	3.86	24.4	24.25	13.07	3.81	8.96	5.02	25.48	3.1
myosin-10-like	5.18	3.14	19.82	24.23	15.14	4.96	3.62	3.64	19.32	3.26
myosin-9	36.75	33.6	7.94	17.52	24.15	14.82	30.15	11.61	6.56	18.33
---NA---	5.02	2.85	5.54	15.39	6.28	5.6	3.05	5.22	17.55	9.96
N-acetyltransferase ESCO1	15.58	2.13	4.98	5.68	6.09	0.97	2.2	1.83	4.21	1.09
NADH dehydrogenase [ubiquinone] 1 alpha subcomplex assembly factor 3	14.38	6.55	11.48	16.3	16.8	10.25	9.83	6.91	36.97	5.41
NADH dehydrogenase [ubiquinone] 1 alpha subcomplex subunit 8	29.69	55.86	0.5	56.68	50.35	22.07	99.24	5.29	41.17	59.06
NADH dehydrogenase [ubiquinone] 1 beta subcomplex subunit 10	170.59	75.39	95.49	95.64	81.97	148.53	130.98	27.03	29.96	27.37
NADH dehydrogenase [ubiquinone] 1 beta subcomplex subunit 9	124.75	51.45	60.16	53.55	142.79	58.2	60.41	69.2	38.11	75.51
N-alpha-acetyltransferase 20	34.99	29.58	8.78	38.1	25.9	17.76	20.21	14.8	9.85	13.71
nardilysin	17.95	5.06	16.32	36.84	28	17.3	17.26	12.29	24.59	33.19
neogenin	31.13	11.95	38	9.87	19.16	7.33	26.68	20.48	18.6	17.14
nesprin-1	103.51	96.69	144.12	156.98	34.37	115.26	117.3	66.32	194.98	237.94
nesprin-2	11.52	14.88	9.08	53.1	27.18	8.19	10.41	1.6	50.01	11.22
netrin receptor UNC5A	24.7	20.14	6.93	48.36	35.98	12.14	12.86	1.48	2.09	14.77
neurabin-2	34.52	28.66	95.69	41.86	29.69	16.12	48.1	11.46	17	18.75
neural cell adhesion molecule 1	35.37	16.81	138.7	39.87	17.43	12.26	55.99	38.27	45.16	56.17
neural cell adhesion molecule 2	21.65	6.18	66.86	35.06	28.34	4.57	168.59	19.97	79.32	33.13
neural cell adhesion molecule L1	96.47	63.15	100.25	40.75	43.74	72.55	73.05	43.23	37.28	25.74
neurexin 3	8.72	17.86	8.55	13.91	12.05	10.22	3.54	10.94	16.03	5.4
neurexin-1	125.06	101.64	117.51	41.84	65.66	58.06	42.95	78.61	57.05	3.51
neurexin-2-beta	17.59	8.36	25.99	28.65	34.73	3.18	35.38	3.14	12.81	2.74
neurobeachin	152.72	79.47	5.88	130.56	41.57	37.49	97.3	21.31	57.26	0.7
neuroblastoma-amplified sequence	17.42	2.52	5.45	33.63	8.93	2.55	4.07	10.08	16.85	34.53
neurocalcin-delta	9.76	9.79	5.91	8.73	24.02	2.7	12.31	6.03	6.19	10.77
neurochondrin	103.7	39.01	35.09	61.35	187.57	46.08	88.46	38.3	11.82	72.72
neurofascin	44.03	34.79	83.5	73.4	32.5	88.72	30.48	28.66	54.5	82.73
neurofibromin	10.14	16.35	17.23	29.65	12.31	18.04	4.88	5.23	14.36	1.57
neuroligin-3	6.49	3.98	5.07	11.74	17.58	1.21	4.1	2.71	3.7	3.06
neuron navigator 1	41.91	22.66	12.72	14.14	24.09	11.04	23.22	3.35	9.82	16.82
neuronal cell adhesion molecule	48.04	28.69	103.7	78.59	35.4	56.73	60.43	85.2	102.25	15.82
neuronal tyrosine-phosphorylated phosphoinositide-3-kinase adapter 2	18.5	10.4	16.58	11.95	22.82	11.04	8.83	2.52	36.09	12.58
neuropathy target esterase	17.89	43.99	4.91	60.8	21.12	23.64	16.07	3.02	13.91	12.43
neutral alpha-glucosidase AB	8.03	2.59	27.35	14.89	13.76	2.24	12.62	4.72	11.1	13.14
nicastrin	9.26	4.27	11.26	8.87	30.76	3.56	4.61	14.21	6.19	9.79
nicotinamide riboside kinase 2-like	15.06	0.66	16.94	13.81	60.11	0.5	23.26	16.38	29.12	19.39
ninein	56.29	54.76	5.33	11.05	15.41	8.43	2.69	5.93	26	4.2
nischarin	43.48	36.47	6.9	27.88	29.33	10.76	6.81	10.77	16.54	25.61
nodal modulator 1	24.4	16.84	8.5	20.21	39.67	6.84	6.39	0.5	11.18	12.67
NT-3 growth factor receptor	19.33	9.53	57.39	49.59	25.27	7.98	18.64	6.73	59.67	4.15
nuclear factor of activated T-cells 5	6.62	1.83	5.78	1.77	14.63	1.72	3.18	1.93	17.08	1.82
nuclear receptor coactivator 1	113.41	19.88	5.82	27.83	32.58	5.05	15	1.46	21.64	3.52
nuclear receptor coactivator 2	19.67	20.34	36.78	17.1	33.34	24.46	37.82	8.1	37.59	32.38
nuclear receptor coactivator 3	18.7	29.71	5.93	27.95	28.46	16.28	12.56	8.51	25.45	5.48
nuclear receptor coactivator 6	7.7	5.66	4.67	32.24	32.18	12.53	6.02	2.38	13.91	2.57
nuclear receptor coactivator 7	25.99	12.35	18.94	7.79	24.01	19.76	20.28	3.96	12.7	24.9
nuclear receptor corepressor 2	2.08	3.1	30.96	8.18	19.61	10.38	10.5	3.41	6.54	6.61
nucleosome-remodeling factor subunit BPTF	35.18	19.12	166.45	24.81	15.13	27.68	9.74	4.14	23.7	2.41
oligophrenin-1	51.9	11.75	3.19	28.39	31.78	10.07	6.67	4.7	19.69	15.89
palmitoyltransferase ZDHHC5	6.25	2.98	5.29	4.2	8.16	3.98	1.2	3.27	9.83	4.89
pantothenate kinase 4	7.99	2.7	8.63	9.5	21.03	2.56	2.75	1.58	6.53	1.85
peroxiredoxin-2	64.58	24.43	23.93	71.67	37.15	19.92	46.35	1.84	30.97	49.7
peroxiredoxin-6	58.56	49.39	22.03	26.97	32.19	20.33	30.89	35.51	23.83	12.23
peroxisomal multifunctional enzyme type 2	14.69	32.4	10.66	5.62	2.46	30.26	17.3	7.9	30.63	28
peroxisome biogenesis factor 1	1.58	8.37	5.77	25.82	29.3	1.61	8.33	1.2	7.98	5.88
phosphatase and actin regulator 4	4.16	1.02	2.18	9.57	10.52	4.9	5.35	4.74	12.17	4.98
phosphatidylinositide phosphatase SAC2	9.97	25.2	41.49	25.6	9.56	17.48	14.97	7.23	21.03	18.78
phosphatidylinositol 4,5-bisphosphate 3-kinase catalytic subunit alpha	16.85	7.16	11.58	15.17	7.64	1.03	3.78	4.16	19.94	1.96
phosphatidylinositol 4-kinase alpha	27.21	5.84	46.53	22.52	16.67	7.93	21.15	3.34	25.95	21.15
phosphatidylinositol 4-phosphate 3-kinase C2 domain-containing subunit alpha	13.44	5.87	5.59	20.41	12.03	27.38	25.02	3.77	29.91	24.56
phosphatidylinositol 4-phosphate 3-kinase C2 domain-containing subunit beta	16.51	15.57	7.2	47.7	31.05	3.72	7.61	7.53	3.72	7.26
phosphoinositide 3-kinase regulatory subunit 4	34.91	35.88	4.26	12.11	9.11	2.25	13.26	4.89	5.13	5.56
phospholipase D1	24.05	10.85	7.2	33.94	50.73	9.15	8.77	12.31	15.41	2.22
phospholipase DDHD2	21.01	11.63	18.69	25.46	27.73	9.46	4.52	4.3	42.54	18.44
phospholipid-transporting ATPase IA	123.1	4.37	21.22	39.98	40.7	34.82	35.15	15.07	52.77	65.1
phospholipid-transporting ATPase ID	6.14	2.69	36.29	5.06	1.6	3.48	0.89	1.52	5.27	2.1
phosphorylase b kinase regulatory subunit beta	14.86	2.3	14.56	30.94	31.73	26.65	13.47	58.49	21.96	46.52
phosphorylated CTD-interacting factor 1	15.4	5.99	10.14	8.48	27.75	15.96	2.65	7.92	14.51	3.82
pituitary adenylate cyclase-activating polypeptide	15.74	12.16	16.08	16.62	42.45	7.04	9.69	7.56	13.47	27.71
plakophilin-4	28.16	8.75	44.96	29.07	11.78	22.38	53.41	15.52	70.74	41.24
plasma membrane calcium-transporting ATPase 1	37.87	18.28	16.94	38.83	28.9	30.12	41.11	7.82	24.41	20.1
plasma membrane calcium-transporting ATPase 3	102.2	66.07	115.92	69.19	34.42	55.38	49.1	26.02	63.33	50.11
pleckstrin homology domain-containing family A member 6	14.04	12.89	107.87	60.91	28.52	12.84	20.86	13.66	26.2	19.39
pleckstrin homology domain-containing family B member 1	33.07	11.01	13.34	23.05	15.65	6.02	60.38	16	39.51	33.98
pleckstrin homology domain-containing family G member 3	1.94	1.53	5.02	1.5	3.49	0.5	10.16	1.02	1.35	3.31
pleckstrin homology domain-containing family M member 3	8.79	2.9	7.87	10	12.64	5.15	5.05	5.53	5.09	2.87
plectin	49.11	24.62	20.89	33.2	22.5	27.72	3.93	2.02	30.55	5.46
pleiotrophin	267.87	89.72	37.77	122.9	85.76	98.78	174.77	4.45	129.16	156.17
plexin-A1	3.14	2.64	8.46	1.89	5.89	2.09	23.34	3.71	1.24	8.79
plexin-A2	12.97	23.68	41.67	39.32	13.32	1.45	54.01	3.56	10.46	50.44
plexin-A3	7.1	2.8	7.09	7.56	3.77	2.05	15.35	2.37	15.17	4.13
plexin-B2	39.86	22.2	6.47	10.85	23.56	4.86	16.09	4.06	4.47	3.69
poly [ADP-ribose] polymerase 1	14.82	11.65	6.78	13.11	21.45	17.74	11.75	7.96	14.49	10.72
poly [ADP-ribose] polymerase 3	10.65	2.32	36.41	7.99	20.28	2.4	4.12	6.75	8.41	6.77
poly(ADP-ribose) glycohydrolase	11.73	9.98	12.6	9.57	15.42	3.91	17.48	3.75	9.84	6.53
polycystin-1	2.37	0.95	26.07	38.31	3.8	1.56	1.34	2.29	9	1.25
potassium channel subfamily T member 1	16.13	4.33	44.11	17.45	33.62	1.55	14.92	2.94	14.59	5.06
potassium voltage-gated channel subfamily H member 7	18.66	16.28	25.08	38.79	17.32	6.17	1.1	1.64	1.11	16.74
prefoldin subunit 5	91.68	37.34	21.64	2.29	59.4	41.82	15.24	33.59	29.71	30.95
pre-mRNA-processing factor 39-like	12.97	8.97	4.44	19.51	14.56	4.81	6.06	4.66	19.43	5.61
pre-mRNA-processing factor 40 homolog A	9.25	7.03	10.47	8.81	8.85	4.37	12.57	2.35	12.41	7.38
pre-mRNA-processing factor 40 homolog B	38.69	31.54	6.43	5.78	8.11	5.12	9.26	2.61	7.56	1.35
pre-mRNA-processing factor 6	3.37	3.74	16.28	17.08	35.21	3.5	13.69	7.81	15.42	14.04
pre-mRNA-splicing factor ATP-dependent RNA helicase PRP16	19.6	13.46	7.49	12.68	32.42	5.83	14.22	2.6	3.63	0.5
probable ATP-dependent RNA helicase DDX23	42.71	15.24	28.63	22.56	18.93	14.09	9.81	14.86	16.07	21.22
probable ATP-dependent RNA helicase DDX46	29.22	25.8	44.67	29.38	30.89	13.99	44.38	14.61	27	38.68
probable ATP-dependent RNA helicase YTHDC2	26.62	19.23	5.5	6.88	7.07	5.2	13.43	5.58	15.53	8.43
probable cationic amino acid transporter	5.61	3.01	10.3	11.84	9.33	3.65	2.03	1.79	4.35	3.67
probable C-mannosyltransferase DPY19L1	16.29	9.28	8.04	13.53	4.74	1.46	18.37	5.31	16.86	15.37
probable global transcription activator SNF2L1	40.44	11.47	32.54	28.25	37.58	11.98	17.15	15.51	23.61	9.3
probable global transcription activator SNF2L2	35.34	19.91	53.53	23.14	39.52	18.22	36.6	22.94	55.91	54.25
probable helicase senataxin	1.91	1.77	12	8.99	13.93	1.37	1.69	0.87	6.43	2.87
probable helicase with zinc finger domain	9.95	29.34	21.4	28.24	10.9	14.77	4.94	5.66	19.24	17.78
probable methyltransferase TARBP1	4.29	2.11	10.23	11.92	5.75	1.33	16.78	1.23	8.58	14.29
probable phospholipid-transporting ATPase IF	11.74	3.29	36.67	23.88	17.09	11.87	9.45	3.35	21.04	4.63
probable phospholipid-transporting ATPase IIA	36	26.15	21.53	30.7	40.78	10.19	8.82	8.95	41.3	13.51
probable ribonuclease ZC3H12B	8.04	8.38	5.78	3.91	7.26	3.96	2.76	2.64	1.7	2.19
probable ubiquitin carboxyl-terminal hydrolase FAF-X	47.79	25.65	45.23	31.68	16.52	26.63	23.85	25.59	32.09	39.82
prolyl endopeptidase	13.88	3.98	8.8	11.29	13.52	7.21	7.22	6.63	7.15	5.23
proteasome activator complex subunit 3	11.92	7.88	14.62	13.69	19.74	9.46	9.95	6.88	17.54	4.75
proteasome activator complex subunit 4	12.01	11.1	11.12	26.77	25.73	13.13	4.32	3.77	16.87	18.73
proteasome subunit beta type-3	32.26	18.13	19.23	50.65	71.77	20.21	78.96	40.35	38.6	7.98
protocadherin alpha-5-like	25.73	63.23	10.05	6.6	24.73	9.67	6.47	22.94	6.86	18.44
protocadherin beta-16-like	13.94	11.14	6.91	21.89	15.91	13.19	20.76	6.47	22.44	34.3
protocadherin Fat 1	12.89	1.77	6.08	26.35	33.3	1.62	198.63	18.15	85.78	4.59
protocadherin Fat 2	119.97	75.36	333.98	42.98	33.51	81.07	89.68	59.86	167.98	82.28
protocadherin Fat 3	25.62	2.4	1	41.71	5.16	4.03	21.83	5.76	8.21	0.5
protocadherin gamma-A6-like	3.68	6.75	15.31	8.5	6.14	4.05	13.93	1.72	9.99	30.25
protocadherin gamma-B1-like	33.14	22.78	32.39	6.27	8.07	21.58	5.61	13.15	72.47	29.79
protocadherin gamma-B5-like	52.89	53.31	43.71	3.65	25.27	29.39	5.17	26.45	22.71	16.63
protocadherin gamma-C5-like	20.22	2.95	13.14	81.73	4.3	1.54	2.85	3.37	4.48	4.33
protocadherin-1	6.77	0.5	4.22	17.77	13.85	1.63	1.79	12.87	1.34	1.62
protocadherin-7	16.66	7.04	24.64	6.15	2.85	17.62	4.22	2.58	13.62	5.47
protocadherin-9	86.39	41.41	42.77	66.29	69.03	39.07	23.12	16.11	46.11	42.19
pumilio homolog 1	30.01	33.78	0.69	22.29	25.08	12.36	43.95	9.06	27.32	34.04
puromycin-sensitive aminopeptidase	18.06	55.49	12.34	7.83	33.56	4.12	31.32	8.89	19.54	27.81
rabenosyn-5	9.98	3.65	7	16.44	46.32	9.55	19.96	1.19	12.91	10.72
ral guanine nucleotide dissociation stimulator	3.85	2.68	4.49	2.78	6.36	1.43	3.56	1.63	1.08	4.9
rap guanine nucleotide exchange factor 2	30.84	36.65	10.13	61.58	37.06	41.39	9.26	14.84	19.09	25.44
rap guanine nucleotide exchange factor 6	37.77	11.86	74.5	41.25	9.51	24.18	22.56	14.84	39.15	23.16
ras-specific guanine nucleotide-releasing factor 1	40.07	24.79	3.13	17.64	8.69	6.92	23.61	2.51	14.44	18.13
RE1-silencing transcription factor	2.37	2.2	9.19	3.16	13.94	2.71	7.18	1.88	5.14	11.1
reelin	56.16	26.75	320.93	33.82	39.53	30.07	54.01	66.4	147.45	111.01
regulator of nonsense transcripts 1	16.83	6.12	12.06	18.05	23.75	10.04	12.73	1.67	16.74	3.09
regulator of nonsense transcripts 2	9.73	7.91	17.69	15.7	7.88	3.77	16.42	10.13	35.72	23.11
remodeling and spacing factor 1	13.25	4.1	9.84	5.03	20.51	3.21	8.92	4.36	1.13	5.18
replication factor C subunit 1	17.53	6.3	10.09	16.64	32.25	7.73	24.59	5.4	10.49	12.97
reticulon-1	170.34	146.14	85	49.74	134.5	88.01	61.78	1.06	7.08	131.26
reticulon-3	4.07	68.97	57.09	81.21	177.36	37.39	182.09	2.43	20.46	53.92
reticulon-4	101.59	51.42	92.71	72.54	26.01	66.94	19.21	66.82	101.17	13.47
reverse transcriptase	38.71	116.34	117.65	1.22	2.32	70.2	14.07	4.19	6.88	1.86
rho guanine nucleotide exchange factor 10	9.03	21.77	5.8	9.47	27.97	5.25	7.5	3.99	4.29	1.09
rho guanine nucleotide exchange factor 11	18.41	4.92	7.97	7.48	11.18	1.26	2.55	1.82	10.63	5.42
rho guanine nucleotide exchange factor 12	34.62	15.96	14.93	54.41	33.49	18.63	23.9	16.46	25.07	1.4
rho guanine nucleotide exchange factor 4	13.5	3.66	20.94	7.39	2.83	11.27	22.14	8.76	8.72	15.05
rho guanine nucleotide exchange factor 7	32.53	20.68	69.83	43.07	24.08	26.71	19.26	18.67	25.29	31.49
riboflavin kinase	6.44	3.75	5.52	3.17	6.65	3.18	5.11	2.92	6.53	3.82
RNA polymerase II subunit A C-terminal domain phosphatase	7.2	4.93	8.56	4.13	4.6	5.77	12.15	3.6	32.49	6
RNA-directed DNA polymerase from mobile element jockey-like	30.93	34.73	59.23	6.39	8.57	13.76	25	28.46	11.35	131.18
rootletin	3.45	11.23	21.81	4.75	2.4	1.42	58.14	4.23	109.4	17.46
roquin-1	43.65	30.43	14.12	67.33	12.98	7.46	5.36	4.17	15.49	9.67
roundabout homolog 3	18.01	14.49	119.91	11.06	27.59	1.85	17.75	4.36	13.32	55.49
ryanodine receptor 1	4.2	4.42	19.28	30.14	10.3	2.74	2.28	1.3	1.94	2.75
ryanodine receptor 2	30.08	67.75	62.05	48.16	21.39	14.23	46.58	8.24	73.42	23.96
sacsin	6.28	10.77	9.11	9.48	10.32	5.45	3.2	19.26	22.82	9.75
SAFB-like transcription modulator	22.49	16.64	35.24	24.46	32.01	11.2	15.08	11.14	41.11	9.22
semaphorin-4D	38.6	18.87	5.52	28.75	27.47	7.54	10.88	10.43	8.7	11.07
semaphorin-4G	33.82	26.2	11.75	12.46	25.14	12.92	18.5	5.59	33.31	0.68
semaphorin-5B	77.07	83.79	92.86	48.02	26.14	61.04	64.63	5.53	128.43	25.6
semaphorin-6A	48.01	25.51	41.26	100.78	55.18	65.03	39.73	10.76	8.94	27.55
sentrin-specific protease 6	31.1	30.54	15.51	24.41	28.58	16.29	16.46	11.83	21.24	15.22
septin-2	17.97	10.78	16.86	13.54	19.26	14.63	9.48	20.05	17.78	12.03
SID1 transmembrane family member 2	11.31	9.16	3.84	30.98	20.58	3.56	2.01	1.49	5.29	1.64
signal peptidase complex catalytic subunit SEC11C	19	8.73	0.5	18.16	22	8.22	7.55	41.03	2.76	38.6
signal transducer and activator of transcription 3	17.14	15.99	12.2	20.8	18.21	15.29	7.32	9.92	24.26	14.1
ski oncogene	8.5	7.55	41.2	11.1	13.48	7.85	7.37	1.97	11.25	11.38
sn1-specific diacylglycerol lipase alpha	33.93	19.52	40.87	21.83	19.53	13.61	9.78	9.99	18.32	37.48
sodium channel subunit beta-1	28.65	10.24	61.73	29.32	38.15	7.94	30.16	4.03	46.21	39.1
sodium-dependent neutral amino acid transporter B(0)AT2	11.93	8.16	8.98	3.36	16.35	6.77	18.72	9.96	8.05	8.14
sodium-dependent neutral amino acid transporter SLC6A17	57.37	27.47	55.82	49.22	54.77	34.02	6.25	10.94	25.27	9.46
sodium-driven chloride bicarbonate exchanger	84.33	44.86	153.08	55.53	54.3	48.59	48.79	63.98	53.35	42.89
solute carrier family 12 member 2	56.21	40.42	7.47	43.04	18.18	32.08	11.41	16.88	19.54	21.32
solute carrier family 12 member 5	80.18	24.82	68.92	55.74	40.76	14.92	9.47	5.39	19.14	6.88
solute carrier family 12 member 6	15.7	8.82	7.51	15.76	10.55	2.24	4.17	2.07	8.48	7.07
solute carrier family 45 member 4	4.92	4.63	5.85	5.57	16.5	8.23	3.11	2.84	6.24	2.82
solute carrier organic anion transporter family member 3A1	6.96	1.69	10.12	10.3	16.91	4.64	15.29	9.33	12.2	3.56
son of sevenless homolog 1	7.07	5.75	3.6	9.27	10.83	5.53	2.64	5.21	11.45	8.28
son of sevenless homolog 2	5.53	1.44	7.2	5.81	11.81	0.6	5.52	0.51	12.04	1.27
sortilin	31.17	64.57	21.54	13.87	24.33	15.95	26.8	3.69	37.9	6.75
sortilin-related receptor	105.57	42.65	2.27	41.54	51.57	75.83	3.01	1.26	40.43	36.44
sorting nexin-14	10.24	6.7	2.21	8.8	20.85	6.71	8.66	10.23	6.67	19.12
sorting nexin-19	6.78	2.37	7.52	14.11	11.25	5.31	3.83	2.54	7.39	5.65
sorting nexin-25	30.07	22.83	6.98	21.74	12.98	4.94	7.25	3.66	14.25	8.67
sorting nexin-9	5.29	1.54	53.41	21.46	1.8	0.82	1.34	3.58	9.54	3.76
spatacsin	16.77	10.84	4.78	3.91	26.72	5.2	7.61	2.98	23.11	5.92
splicing factor 3A subunit 1	10.95	6.79	14.67	21.26	9.95	6.04	12.35	3.99	17.63	10.02
splicing factor 3B subunit 1	56.12	44.46	53.75	32.8	72.98	24.86	77.72	27.51	46.22	31.15
splicing factor 3B subunit 2	15.48	10.06	35.72	16.47	10.69	6.89	9.22	8.24	17.27	8.06
splicing factor 3B subunit 3	45.25	23.39	2.01	18.49	25.08	9.19	3.67	1.64	11.86	4.07
spondin-1	59.62	21.86	6.11	47.21	35.14	7.24	2.7	2.3	2.55	2.86
SRC kinase signaling inhibitor 1	37.85	32.77	3.55	36.97	79.58	16.37	27.75	14.52	14.03	3.14
stathmin-4	10.06	10.49	15.67	13.08	62.32	16.01	19.92	6.93	13.11	12.73
stonin-2	23.25	4.7	5.58	6.74	17.27	3.71	2.83	2.03	23.5	8.78
striatin	45.88	14.18	17.44	16.79	16.43	14.82	32.47	14.58	20.03	14.48
striatin-3	21.21	21.8	25.97	21.46	16.42	12.83	16.52	17.59	32.92	14.6
SUN domain-containing ossification factor	17.41	25.97	6.16	4.94	26.6	3.04	5.9	2.98	11.23	6.95
superkiller viralicidic activity 2-like 2	29.72	6.41	10.56	8.3	16.06	20.34	10.74	4.31	19.34	9.64
supervillin	6.58	6.98	5.36	4.69	62.2	7.57	1.49	5.01	7.08	3.49
synaptobrevin homolog YKT6	21.7	14.09	9.31	26.87	32.86	8.41	24.74	10.8	17.67	18.34
synaptojanin-1	29.1	23.63	40.85	32.23	31.42	37.37	32.7	32.44	43.06	21.2
synergin gamma	6.12	3.92	11.27	9.92	6.88	4.52	7.02	2.95	6.99	2.24
talin-2	6.09	1.71	6.7	5.94	21.41	2.69	2.7	2.72	14.01	3.33
tankyrase-1	8.87	11.79	45.81	18.53	19.08	7.3	13.65	10.49	27.34	9.68
tankyrase-2	18.96	16.46	14.95	8.9	17.61	11.32	17.92	11.77	23.64	14.48
TATA element modulatory factor	6.48	38.1	7.96	17.87	12.57	4.17	5.31	4.75	6.54	3.82
tau-tubulin kinase 2	27.14	22.48	14.78	27.78	33.03	27.58	19.3	12.66	24.78	15.23
TBC1 domain family member 10A	7.44	2	4.26	2.84	4.07	1.55	7.31	2.67	0.83	3.29
TBC1 domain family member 10B	21.6	8.59	6.74	6.63	12.17	0.9	5.14	2.72	8.18	6.68
TBC1 domain family member 23	5.45	11.03	6.47	13.15	68.86	15.01	54.99	5.09	13.65	12.87
TBC1 domain family member 31	2.57	1.82	8.46	7.21	2.38	1.2	1.95	1.74	19.47	1.13
TBC1 domain family member 5	6.02	7.86	12.32	4.42	8.33	3.29	2.21	17.04	13.87	13
TBC1 domain family member 9	53.81	29.95	31.08	44.54	29.77	18.61	27.68	19.9	39.9	37.14
TBC1 domain family member 9B	17.6	14.76	48.06	29.57	26.61	10.94	23.29	13.45	25.11	23.35
tenascin	16.37	5.63	8.07	5.56	2.24	5.47	12.9	8.14	2.77	2.25
tenascin-R	18.83	2.59	6.56	45.1	2.09	4.66	24.79	3.82	10.49	28.64
teneurin-1	39.02	3.79	69.78	23.22	13.71	13.55	16.64	16.92	21.76	8.1
teneurin-2	11.27	5.89	6.2	11.69	13.38	4.18	3.17	11.05	11.79	12.06
tensin-1	15.72	8.27	8.36	29.56	43.43	19.35	17.81	3.67	14.64	13.22
terminal uridylyltransferase 4	17.26	14.51	8.2	4.8	15.15	1.97	24.38	9.97	13.5	28.78
terminal uridylyltransferase 7	17.38	10.15	0.5	12.7	3.08	8.49	17.6	3.49	23.11	2.38
tetraspanin-3	109.9	40.95	44.01	83.11	77.27	34.24	32	12.04	23.69	62.86
THO complex subunit 1	12.42	14.11	11.31	5.42	19	10.44	25.64	17.66	21.37	9.97
THO complex subunit 2	4.69	5.81	15.32	16.49	12.67	1.56	17.02	16.79	25.04	18.17
THO complex subunit 4	20.03	18.29	17.98	11.85	14.09	9.18	14.12	9.87	10.02	13.67
THO complex subunit 5 homolog	4.91	4.41	6.28	15.34	31.57	3.02	7.11	2.52	10.11	7.84
tissue-type plasminogen activator	12.04	5.86	13.61	29.35	31.67	9.26	2.52	3.01	24.05	18.08
TLR4 interactor with leucine rich repeats	4.91	5.11	12.35	1.85	10.04	1.3	10.76	24.86	2.66	12.75
transcription activator BRG1	32.73	29.25	47.28	26.06	25.97	13.24	19.63	8.35	16.04	25.27
transcription elongation factor B polypeptide 3	17.53	5.96	3.98	50.95	21.51	4.06	2.08	3.21	3.34	2.56
transcription elongation factor SPT6	16.16	15.5	14.22	3.28	23.19	2.79	5.73	4.64	37.61	11.75
transcription factor 20	25.51	18.6	12.42	16.32	18.89	22.73	15.6	5.68	15.97	17.09
transcription factor 4	34.1	40.14	33.53	54.39	36.49	73.68	62.86	40.59	67.9	68.84
transcription factor BTF3 homolog 4	36.78	13.53	16.27	19	38.67	9.12	17.87	15.68	14.36	17.85
transcription factor E2F6	34.68	12.86	7.19	11.27	12.48	21.43	4.28	4.14	2.34	10.5
transcription factor E4F1	19.65	3.05	5.38	1.57	20.67	4.9	1.57	3.07	2.83	1.78
transcription factor HIVEP3	1.74	4.27	37.89	2.7	1.73	2.04	3.36	2.09	1.53	18.89
transcription factor Sp1	5.68	7.52	7.3	2.54	4.73	2.81	2	2.27	2.91	1.96
transcription factor Sp4	12.5	2.83	6.23	3.07	3.79	3.33	2.85	1.99	4.22	3.19
transcription initiation factor TFIID subunit 1	16.77	2.99	7.43	6.77	27.3	3.28	9.18	3.4	17.42	2.58
transcription initiation factor TFIID subunit 2	8.55	7.28	5.34	10.98	2.88	3.3	3.23	3.07	13.48	1.06
transcription initiation factor TFIID subunit 3	5.53	5.08	6.68	2.89	3.45	3.47	3.42	2.9	9.18	5.33
transcription intermediary factor 1-beta	30.82	15.06	2.79	22.1	34.54	1.44	16.1	6.13	19.16	11.96
transcriptional regulator ATRX	52.5	38.63	24.15	32.31	30.37	39.42	12.85	22.35	50.24	17.76
transcriptional repressor NF-X1	3.31	8.38	6.79	5.66	7.88	1.94	1.94	7.98	9.48	6.08
transgelin-2	4.09	2	11.37	5.25	6.31	3.72	6.13	9.73	34.12	4.41
transient receptor potential cation channel subfamily M member 2	4.36	5.96	11.94	1.67	7.49	9.14	10.97	2.99	7.85	1.62
transient receptor potential cation channel subfamily M member 3	17.93	25.11	16.96	33.81	16.28	26.75	5.8	5.11	22.1	3.65
transient receptor potential cation channel subfamily M member 7	7.11	3.72	5.74	1.84	9.12	7.45	4.55	5.75	23.6	3.1
transitional endoplasmic reticulum ATPase-like	38.2	11.2	30.31	27.27	9.47	7.69	5.87	6.91	1.44	16.67
translational activator GCN1	7.9	5.4	5.11	10.71	9.7	2.6	3.28	1.14	8.71	7.45
transportin-2	19.66	20.82	14.03	21.67	22.69	18.73	13.5	8.39	30.15	16.64
tRNA (cytosine(34)-C(5))-methyltransferase	9.99	7.88	11.45	13.59	14.16	9.69	6.62	5.6	4.1	5.67
tuberin	15.9	3.72	18.03	50.19	18.94	4.44	5.15	6.47	19.2	2.92
tubulin polyglutamylase TTLL5	4.06	2.56	6.7	8.55	22.24	2.31	16.18	3.38	15.98	28.17
tubulin polyglutamylase TTLL7	42.64	18.62	54.25	25.7	24.97	41.41	12.4	10.69	54.55	19.33
tubulin-specific chaperone D	43.51	41.44	22.78	24.71	31.98	13.24	19.99	17.64	31.24	10.37
type I inositol 3,4-bisphosphate 4-phosphatase	58.11	75.4	52.83	33.28	52.37	28.11	38.13	12.39	33.52	21.6
U8 snoRNA-decapping enzyme	8.9	7.3	14.51	18.28	20.19	2.93	28.5	13.17	4.35	4.86
ubinuclein-2	11.78	4.7	4.89	9.61	4.54	6.44	7.44	2.69	13.3	3.77
ubiquitin carboxyl-terminal hydrolase 10	24.4	10.21	12.69	19.07	27.8	5.64	15.1	6.62	8.6	23.16
ubiquitin carboxyl-terminal hydrolase 19	6.28	7.95	6.84	12.5	11.52	1.94	8.32	1.74	18.74	3.1
ubiquitin carboxyl-terminal hydrolase 20	6.62	11.2	5.32	10.88	7.64	4.98	3.02	2.3	8.08	2.44
ubiquitin carboxyl-terminal hydrolase 32	15.34	2.5	7.23	6.95	5.89	2.15	3.9	0.91	36.8	3.69
ubiquitin carboxyl-terminal hydrolase 34	24.32	16.28	4.73	14.62	11.02	5.67	17.04	10.4	52.41	5.58
ubiquitin carboxyl-terminal hydrolase 37	9.87	11.27	15.33	11.06	1.71	3.67	12.76	2.33	11.21	3.97
ubiquitin carboxyl-terminal hydrolase 47	31.08	41.58	29.22	26.65	41.03	35.57	32.14	20.53	38.89	25.67
ubiquitin carboxyl-terminal hydrolase 8	19.23	4.01	9.26	26.95	19.44	8.59	9.87	6.9	16.04	13.71
ubiquitin carboxyl-terminal hydrolase BAP1	72.74	16.52	10.56	18.48	25.87	14.47	6.5	2.75	3.27	5.98
ubiquitin conjugation factor E4 A	19.32	17.34	8.82	21.35	31.77	4.59	2.01	2.39	16.74	7.85
ubiquitin conjugation factor E4 B	4.38	2.04	18.9	8.23	24.86	1.89	16.07	1.67	17.69	5.56
ubiquitin-conjugating enzyme E2 G2	27.34	9.53	12.1	11.16	28.01	13.63	11.38	7.33	8.58	11.35
ubiquitin-conjugating enzyme E2 H	5.41	4.55	13.32	53.2	19.85	2.97	5.83	7.03	8.13	7.36
ubiquitin-conjugating enzyme E2 N	55.09	107.52	16.6	55.13	41.74	28.78	25.12	15.38	16.14	20.06
ubiquitin-conjugating enzyme E2 W	4.86	3.92	7.76	8.87	4.34	3.67	5.79	7.14	3.52	4.79
ubiquitin-fold modifier-conjugating enzyme 1	76.04	19.93	16.52	17.02	62.93	17.75	58.06	25.46	32.84	92.93
ubiquitin-like modifier-activating enzyme 1	44.39	35.32	65.86	38.4	82.01	45.06	34.66	44.14	57.08	47.07
ubiquitin-like modifier-activating enzyme ATG7	12.62	6.39	5.13	21.98	7.49	8.08	9.53	2.88	13.17	5.57
UDP-N-acetylglucosamine--peptide N-acetylglucosaminyltransferase 110 kDa subunit	32.01	25.35	117.13	22.92	29.99	11.24	27.15	31.39	55.05	33.14
unconventional myosin-IXa	34.82	18.72	6.81	28.73	41.52	19.2	6.64	12.86	34.09	30.89
unconventional myosin-IXb	6.92	6.94	6.47	8.1	8.45	3.74	3.06	1.45	11.07	1.2
unconventional myosin-Va	31.34	10.46	33.99	39.39	34.78	22.97	9.31	11.21	19.97	19.23
unconventional myosin-VI	5.39	3.77	5.51	19.87	3.42	3.35	13.76	14.06	4.83	14.02
unconventional myosin-X-like	3.46	21.21	0.5	2.75	4.02	6.4	11.85	10.41	3.64	3.33
uridine-cytidine kinase-like 1	4	10.19	27.45	19.34	7.72	1.35	8.7	3.61	12.25	4.54
utrophin	17.31	4.32	6.86	2.57	3.97	109.33	3.74	2.86	1.5	7.88
uveal autoantigen with coiled-coil domains and ankyrin repeats	4.59	8.34	6.55	8.61	17.02	0.5	6.63	2.96	2.61	1.8
vesicle-fusing ATPase	85.05	62.6	50.5	71.04	104.58	44.59	106.27	49.86	44.91	47.27
vigilin	36.72	13.4	13.74	19	56.75	11.65	10.72	6.3	10.75	6.03
vigilin-like	8.06	4.09	3.26	15.86	10.26	7.26	3.09	1.48	14.5	4.12
voltage-dependent L-type calcium channel subunit alpha-1C	33.75	26.87	22.52	32.87	15.69	32.13	22.38	8.68	19.36	28.71
voltage-dependent N-type calcium channel subunit alpha-1B	19	2.6	101.51	16.12	22.02	33.06	7.09	2.88	7.55	22.19
voltage-dependent R-type calcium channel subunit alpha-1E	2.19	7	8.55	13.08	7.9	6.36	13.85	3.2	5.4	32.3
voltage-dependent T-type calcium channel subunit alpha-1G	1.96	1.84	9.54	8.09	22.54	3.51	3.55	1.53	2.73	0.5
volume-regulated anion channel subunit LRRC8A	9.69	2.33	2.01	4.5	7.78	1.36	7.22	0.9	1.49	4.2
volume-regulated anion channel subunit LRRC8B	6.56	2.78	8.33	5.43	5.14	3.26	5.14	2.34	2.22	2.11
volume-regulated anion channel subunit LRRC8D	3.43	6.44	5.2	11.71	4.41	2.69	4.3	2.62	3.27	7.5
V-type proton ATPase 116 kDa subunit a	50.55	101.88	73.35	45.94	64.09	2.84	62.51	31.73	54.25	39.25
V-type proton ATPase 21 kDa proteolipid subunit	91.11	51.82	28.64	58.74	107.72	39.41	34.05	14.57	49.4	46.38
WASH complex subunit 7	4.17	4.38	5.49	13.04	23.9	6.6	4.78	3.56	11.73	22.2
WASH complex subunit FAM21C	12.4	6.69	11.85	32.55	28.88	11.27	20.24	20.65	3.65	17.65
xenotropic and polytropic retrovirus receptor 1	33.37	9.64	8.26	7.32	19.94	8.87	7.04	1.87	10.89	6.68
X-linked retinitis pigmentosa GTPase regulator	6.38	14.02	5.92	7.81	4.52	9.74	13.82	3.75	10.11	2.9
xylosyltransferase 1	15.71	6.27	6.79	11.59	14.09	5.56	2.33	2.09	4.31	3.85
xylosyltransferase 2	16.68	6.33	14.78	9.97	4.65	7.39	3.66	1.43	7.56	18.05
YY1-associated factor 2	24.43	13.25	7.64	12.56	9.1	19.7	10.46	11.22	5.61	10.84
zinc finger E-box-binding homeobox 1	14.02	29.6	15.73	18.01	60.22	14.36	36.39	8.09	12.48	10.5
zinc finger transcription factor Trps1	6.61	9.91	8.91	9.75	19.61	8.19	0.5	1.65	15.93	35.26
zinc transporter 5	9.51	8.03	7.8	16.16	15.44	5.94	8.43	7.97	16.61	12.95
